# Supplementary material for: Timing and Variability of Galactose Metabolic Gene Activation Depend on the Rate of Environmental Change
Source: PLoS Comput Biol. 2015 Jul 22;11(7):e1004399. doi: 10.1371/journal.pcbi.1004399 (PMC4511807; doi:10.1371/journal.pcbi.1004399)
Supplement: S1 Dataset — Spreadsheet containing data from each microscope run described in this article. (XLSX) [file pcbi.1004399.s001.xlsx]

## Sheet: Description
				Run 1
					Budding events (hr)
					1	2	3
					1.25	1.58333	2.08333
					2.75	3	3.41667
					4.08333	4.33333	5.08333
					5.41667	5.83333	7.16667
					6.91667	7.08333	8.75
					8	8.33333	9.91667
					9.33333	9.5	11.3333
					10.5833	10.9167	12.5833
					12.4167	12.1667	13.8333
						13.75
					Gal1p-YFP fluorescent intensity (arbitrary unit)
			Time (hr)	Red FI	1	2	3
			0	7480.04	461.878	461.692	823.69
			0.0833333	6838.16	456.116	456.655	825.541
			0.166667	6426.02	444.799	449.001	820.759
			0.25	6146.46	439.22	445.6	815.831
			0.333333	5905.91	449.124	445.777	826.544
			0.416667	5751.4	427.271	440.955	820.782
			0.5	5590.46	409.827	432.7	813.873
			0.583333	5469.35	399.833	426.565	802.799
			0.666667	5355.67	389.649	413.245	781.239
			0.75	5269.23	382.214	401.478	780.023
			0.833333	5169.4	378.416	392.411	772.195
			0.916667	5075.44	371.9	374.867	761.106
			1	4997.19	369.685	367.301	746.372

## Sheet: 0h_total
	Run 1						Run 2									Run 3
		Budding events (hr)
		1	2	3	4	5		6	7	8	9	10	11	12	13		14	15	16	17	18	19	20	21	22	23	24	25	26	27	28	29	30	31	32	33	34	35	36	37	38	39	40	41	42	43	44	45	46
		1	0.333333	0.75	1.41667	2.5		1	0.833333	1.33333	1.16667	0.416667	0.166667	0.916667	0.666667		0.666667	0.5	2.5	0.5	0.583333	1.41667	0.916667	0.833333	0.25	0.333333	0.166667	1.75	1.5	0.75	1.33333	0.333333	1.16667	0.916667	0	1.58333	0.0833333	1.41667	2.91667	0.166667	0.0833333	0.25	0.416667	1.25	0.166667	0.166667	0.75	0.5	1.33333
		2.16667	1.75	2	2.58333	3.75		2.58333	2.08333	2.41667	2.33333	1.66667	1.41667	2.33333	2		2.08333	2.08333	3.75	1.83333	1.83333	2.75	2.33333	2.33333	1.75	1.83333	2	3	3.41667	2.08333	2.66667	1.83333	2.33333	2.41667	1.5	3.08333	1.66667	3.08333		1.75	1.5	1.75	1.91667	2.83333	1.66667	1.33333	2	1.75	3.08333
		3.83333	2.91667	3.25	3.83333			3.91667	3.25	3.91667	3.41667	3.16667	2.83333	3.66667	3.75		3.33333	5	6.83333	3.08333	3.25	3.83333	3.58333	3.25	3.08333	3.08333	3.91667	8.25		3.25	3.58333	2.91667	3.58333	3.58333	2.83333	5.58333	2.91667	5.75		3.25	2.66667	2.83333	3.33333	4	2.91667	2.41667	3.25	2.91667	6.25
		10.9167	5.5	6.08333	7.33333			8.33333	12.8333	10.9167	10.8333	10	4				10.1667	7.5	8.41667	5.08333	5.5		8.16667	7.25	5.75	5.58333		9.66667		6.58333	6.83333	6.58333	7.5	7.5	4	7.58333	3.83333	7.5		7.5	3.91667	6.66667	5.58333	7.25	4.91667	3.66667	5.66667	3.91667	8.16667
		13.4167	8.08333	8.16667	9.41667			10.5833		12.75	12.4167	12.5	12.5833				13.0833	9.33333	9.83333	7	7.33333		9.91667	8.75	7.83333	7.66667		11.1667		8.25	8.5	8.16667	9.33333	9.33333	6.91667	9	6.41667	9		9.16667	7.91667	8.58333	7.41667	8.83333	6.5	7.58333	7.33333		9.58333
			10.1667	10.3333	11.6667			12.25		14.25	14	14.0833					14.75	11.0833	11.4167	8.41667	9		11.1667	10.3333	9.33333	9.91667		12.25		9.58333	9.83333	9.66667			8.83333	10.6667	8	10.4167			9.5	9.83333		10.25	8.33333	9.25	8.66667		11
			11.9167	12.5833				14.0833										12.5833	12.9167	10.0833	10.3333		12.3333	12.0833	11.1667	11.5833		14		11.0833	11.0833	11			10.25		9.33333	11.6667			11.0833	11.0833		11.75	9.83333	10.4167	10		12.4167
			14.3333																14	11.3333	11.6667		14.75	13.5	12.5	13.1667											10.5833							13.0833	11.4167	11.6667	11.3333		13.9167
																				12.5	13.8333			14.6667	14.1667																			14.8333	13	12.9167	12.3333
		Note: In this run, the phase contrast images are blurred, preventing us to collect fluorescent value in the first few images. However, we still be able to collect cell budding events																		13.9167	14.8333																								14.25	13.9167	13.6667
																																															14.8333
		Gal1p-YFP fluorescent intensity (arbitrary unit)
Time (hr)	Red FI	1	2	3	4	5	Red FI	6	7	8	9	10	11	12	13	Red FI	14	15	16	17	18	19	20	21	22	23	24	25	26	27	28	29	30	31	32	33	34	35	36	37	38	39	40	41	42	43	44	45	46
0	2141.09	NaN	NaN	NaN	NaN	NaN	2532.18	674.955	666.035	963.756	1079.49	622.75	655.91	624.193	570.38	5278.17	212.939	379.41	502.335	351.59	401.536	438.194	341.291	513.166	588.469	543.156	398.237	602.184	548.353	287.006	422.117	443.837	381.076	454.977	444.812	339.713	416.471	411.665	420.539	479.387	220.956	967.312	365.645	477.302	412.012	598.561	569.9	234.153	597.942
0.0833333	2133.29	NaN	NaN	NaN	NaN	NaN	2533.79	639.139	656.075	976.373	1082.07	609.57	644.92	604.969	538.301	4919.88	212.667	367.289	481.152	338.961	391.423	420.374	333.517	481.745	570.328	525.525	384.857	578.944	519.796	279.668	416.929	436.692	371.801	439.108	430.017	333.529	411.2	401.998	406.632	465.312	218.759	928.431	356.619	466.757	397.287	579.817	546.464	235.136	570.978
0.166667	2110.07	NaN	NaN	NaN	NaN	NaN	2534.55	610.468	637.456	970.082	1046.23	586.553	625.301	573.798	522.372	4738.9	212.053	361.71	476.849	338.756	384.525	414.229	328.025	466.853	561.843	522.468	385.709	567.735	508.331	276.327	410.705	435.361	364.19	431.177	432.034	331.112	409.862	396.712	400.873	459.896	218.219	917.897	350.41	458.215	393.312	564.64	540.693	236.717	558.664
0.25	2121.98	NaN	NaN	NaN	NaN	NaN	2536.91	587.341	603.253	952.901	1013.78	554.391	585.686	547.768	517.531	4710.12	212.421	358.72	471.636	337.501	379.226	411.33	320.297	460.441	555.512	518.377	382.78	557.715	498.115	275.259	414.155	431.109	360.366	427.06	424.621	328.37	413.88	398.643	396.962	458.245	217.605	889.48	348.369	449.469	392.539	566.346	531.57	234.261	541.765
0.333333	2134.86	NaN	NaN	NaN	NaN	NaN	2541.09	576.629	579.295	929.299	954.751	542.691	579.334	542.216	505.144	4486.92	212.816	353.736	466.214	333.309	373.466	406.684	314.9	456.141	543.28	518.84	384.89	552.383	487.822	277.907	413.002	430.485	358.211	421.329	424.102	326.141	414.835	396.519	395.378	462.587	217.98	900.72	344.224	439.338	392.248	561.941	533.232	234.949	529.502
0.416667	2246.71	NaN	NaN	NaN	NaN	NaN	2568.02	565.846	551.692	894.901	906.607	521.347	557.402	524.105	499.722	4029.16	212.287	350.661	460.88	330.673	371.999	405.869	313.09	452.379	533.128	509.988	379.579	539.441	475.405	280.727	407.773	425.272	357.121	414.999	416.777	323.722	413.963	390.394	392.743	456.019	217.509	879.673	340.991	421.806	388.809	548.933	528.473	231.857	508.806
0.5	2336.29	NaN	NaN	NaN	NaN	NaN	2532.75	566.925	539.882	862.245	862.976	521.874	544.513	521.069	494.287	3672.67	211.741	351.5	454.93	328.896	368.892	409.198	312.586	445.449	544.089	508.005	377.847	538.667	472.077	282.356	398.177	422.018	354.638	411.828	416.739	323.013	414.518	391.447	390.89	451.481	216.88	865.298	340.466	410.944	383.641	539.44	519.545	227.556	492.462
0.583333	2359.13	NaN	NaN	NaN	NaN	NaN	2520.33	568.033	534.09	805.953	827.394	512.033	525.365	508.816	484.786	3440.35	212.526	348.189	450.612	323.626	365.305	411.357	310.199	440.518	529.999	507.258	379.013	534.92	460.067	285.272	389.477	426.557	353.448	404.698	411.044	320.013	409.766	389.466	384.73	447.227	216.411	832.154	335.427	398.698	379.409	525.034	517.942	225.258	469.84
0.666667	2378.51	NaN	NaN	NaN	NaN	NaN	2519.96	561.993	523.123	765.828	792.212	500.254	503.276	497.32	470.791	3302.01	212.702	349.496	448.441	319.024	365.388	409.029	307.4	441.499	515.329	498.822	374.423	526.894	450.15	286.39	381.585	418.028	351.753	402.406	408.555	318.066	406.826	391.371	379.206	436.669	215.267	814.667	330.838	384.875	372.1	508.691	515.892	224.556	452.48
0.75	2390.28	NaN	NaN	NaN	NaN	NaN	2528.99	562.78	522.746	735.542	772.102	491.877	477.715	493.482	466.238	3188.89	212.369	345.468	439.588	315.637	363.177	410.076	307.185	439.846	506.431	495.685	372.941	514.467	436.553	288.363	375.727	407.348	350.185	400.192	406.093	315.375	395.713	387.025	377.522	429.975	214.204	770.195	334.324	372.202	360.504	489.452	508.691	224.069	433.007
0.833333	2418.34	NaN	NaN	NaN	NaN	NaN	2553.02	565.561	517.413	722.782	761.479	480.425	468.332	490.331	457.184	3084.13	212.464	342.504	435.807	310.177	360.245	408.57	306.187	435.949	482.21	490.823	366.416	506.741	424.437	290.575	372.543	398.264	345.883	397.305	393.813	312.812	383.977	382.151	373.867	416.376	212.847	731.604	331.911	360.75	351.744	481.883	508.579	222.982	427.339
0.916667	2408.84	NaN	NaN	NaN	NaN	NaN	2529.59	561.127	515.212	712.197	745.458	467.615	452.916	479.341	444.849	2970.77	211.31	338.699	428.036	302.433	354.195	405.542	301.537	430.186	461.887	475.235	361.12	498.322	407.494	291.385	381.587	388.741	342.565	393.269	378.977	309.524	378.437	380.701	370.005	410.005	211.951	695.895	329.232	357.128	339.9	461.767	509.799	222.982	423.403
1	2401.12	NaN	NaN	NaN	NaN	NaN	2522.48	556.084	511.424	724.95	754.383	441.979	440.162	479.736	429.268	2912.38	211.947	335.454	420.444	299.486	351.348	403.718	299.997	430.556	449.898	466.529	354.915	495.112	394.366	290.468	390.312	379.59	341.701	394.786	371.068	305.697	370.824	376.993	368.881	403.982	210.867	686.03	326.4	355.59	329.355	449.014	502.518	220.85	422.394
1.08333	2407.72	NaN	NaN	NaN	NaN	NaN	2523.24	548.655	495.31	717.212	743.382	426.007	438.714	471.365	408.487	2822.21	211.469	330.484	412.329	292.248	344.487	404.286	298.652	423.741	432.765	446.369	347.472	486.389	391.038	289.411	396.314	368.199	334.794	384.871	361.809	304.659	357.817	372.897	366.043	389.744	209.695	679.59	322.544	352.015	320.972	443.168	494.866	221.501	422.48
1.16667	2408.97	NaN	NaN	NaN	NaN	NaN	2526.12	544.148	483.87	725.862	731.69	416.545	430.153	465.464	394.474	2830.5	211.198	323.734	404.482	284.651	337.84	400.475	296.375	420.137	413.741	434.176	340.599	477.357	384.976	288.318	407.894	363.392	334.2	379.649	355.346	301.602	359.237	368.983	363.872	378.353	208.936	643.928	316.195	348.889	312.963	444.01	485.665	222.787	416.311
1.25	2399.55	NaN	NaN	NaN	NaN	NaN	2526.2	520.687	462.745	714.066	720.527	406.399	429.699	457.073	388.06	2827.1	210.211	315.137	400.824	279.757	328.645	402.633	294.687	415.073	406.547	417.143	337.138	465.382	383.399	284.029	417.493	360.799	332.827	372.974	357.738	297.009	362.249	363.324	357.02	371.606	209.112	615.609	311.21	347.67	310.722	439.383	474.518	222.282	411.663
1.33333	2408.67	NaN	NaN	NaN	NaN	NaN	2578.34	509.344	437.335	699.866	701.75	394.852	423.743	448.028	380.073	2676.72	209.974	309.437	396.275	278.311	321.19	408.36	289.496	408.613	406.062	407.907	330.347	454.843	375.999	278.144	426.749	358.357	328.26	364.506	358.329	294.312	366.898	359.237	353.395	370.85	208.679	611.242	304.779	348.253	310.585	436.315	468.034	222.828	407.385
1.41667	2400.68	NaN	NaN	NaN	NaN	NaN	2549.04	487.187	422.154	685.165	675.064	389.96	412.11	432.55	367.225	2633.84	209.765	302.267	394.981	276.098	314.4	408.634	285.408	399.832	405.181	404.092	324.488	445.065	371.186	274.59	434.341	359.381	324.35	355.015	359.178	294.983	366.892	354.056	350.797	367.644	209.341	612.892	297.32	344.159	309.479	437.822	456.446	222.949	404.11
1.5	2401.45	NaN	NaN	NaN	NaN	NaN	2545.61	466.739	411.756	665.18	651.489	383.231	413.558	423.707	361.977	2587.27	208.713	295.977	388.165	273.472	308.039	405.58	281.414	382.698	401.523	401.255	316.678	443.364	370.392	270.045	442.165	354.662	319.293	344.763	357.537	293.708	366.971	356.993	346.204	366.793	209.254	605.967	289.941	339.979	307.99	435.433	437.25	222.544	401.355
1.58333	2395.82	NaN	NaN	NaN	NaN	NaN	2547.06	447.86	402.375	647.621	628.568	390.788	408.688	403.929	366.961	2557.95	209.274	290.927	383.136	271.241	307.816	401.932	278.315	364.536	399.543	399.195	314.421	441.378	367.018	267.572	446.38	352.352	312.358	339.388	360.406	293.656	366.894	353.52	343.193	364.062	208.648	602.691	285.07	335.716	307.478	432.316	415.732	222.613	394.832
1.66667	2401.7	NaN	NaN	NaN	NaN	NaN	2561.18	447.225	391.328	620.869	606.956	381.09	404.86	383.675	369.388	2503.41	208.726	288.861	375.551	271.117	305.901	395.528	271.043	356.62	398.119	399.347	310.13	434.992	361.484	265.571	448.056	353.775	305.418	329.857	360.762	290.784	362.974	349.547	342.802	358.395	208.792	600.206	283.162	329.321	307.202	425.984	391.704	221.468	381.393
1.75	2401.88	NaN	NaN	NaN	NaN	NaN	2559.19	433.393	386.532	585.556	582.231	381.736	390.967	368.147	367.508	2458.02	209.185	287.211	362.027	271.596	302	388.872	265.811	347.643	396.405	397.579	308.05	432.472	368.524	264.586	449.56	354.651	298.369	321.456	358.968	289.603	362.978	348.99	338.169	358.738	208.496	591.708	283.125	322.68	306.04	420.57	384.392	221.29	379.478
1.83333	2389.77	375.695	419.809	403.743	265.765	251.295	2595.83	433.998	384.345	564.188	571.837	376.548	382.694	357.251	362.196	2395.9	208.181	286.121	351.92	270.49	298.419	378.675	261.235	343.79	392.465	390.079	303.222	427.711	363.326	265.102	443.205	357.168	289.443	319.534	356.097	285.336	357.724	343.814	333.527	355.066	208.64	587.139	281.923	313.258	302.421	406.683	382.654	220.144	369.81
1.91667	2377.63	371.998	408.147	399.948	259.517	250.455	2599.89	429.452	378.407	545.406	558.189	371.744	373.09	351.638	358.354	2355.5	208.592	285.413	341.706	271.373	298.849	371.302	258.913	341.427	386.125	382.484	301.035	418.073	359.702	264.317	428.861	359.036	284.74	313.402	355.121	282.575	351.924	339.423	331.243	356.945	208.564	578.841	279.441	305.924	300.1	395.499	374.924	219.619	359.556
2	2388.32	369.442	405.846	395.831	254.781	248.366	2580.84	434.201	376.312	534.955	556.246	369.278	357.462	350.757	355.459	2314.48	208.203	284.599	326.638	269.665	295.143	366.912	260.004	343.466	377.361	376.025	298.722	409.13	356.684	264.935	414.781	363.833	282.527	308.934	349.082	279.298	348.981	333.721	331.13	357.271	207.695	558.284	277.815	300.126	295.639	379.421	373.174	215.932	350.075
2.08333	2378.22	365.589	395.319	391.173	249.428	246.404	2569.23	427.057	371.228	536.858	549.761	359.155	344.777	349.838	349.367	2283.03	208.658	281.57	316.792	266.125	291.898	366.115	257.715	345.456	368.405	368.903	297.576	400.28	349.831	265.059	401.791	365.374	279.536	308.009	340.546	276.139	341.732	328.183	326.207	354.435	207.061	548.271	280.75	295.293	292.81	368.603	367.115	216.368	347.173
2.16667	2372.92	367.639	379.39	384.877	246.735	244.609	2575.23	420.539	367.454	541.367	543.735	347.546	335.326	351.027	344.382	2267.74	208.863	279.287	307.117	263.754	289.299	355.724	257.447	343.939	358.774	360.843	294.761	385.37	345.75	265.487	404.342	365.549	278.776	308.269	332.926	271.686	337.91	324.02	321.707	349.556	206.485	538.557	278.675	289.217	282.994	363.677	365.399	215.63	341.697
2.25	2377.62	362.815	366.912	377.858	244.532	244.74	2569.28	424.563	359.898	542.597	536.607	338.138	326.001	345.109	341.944	2243.97	208.137	276.656	304.428	260.745	281.814	354.59	258.739	342.035	348.841	353.007	296.969	374.181	342.479	265.577	406.772	357.931	278.316	305.879	321.727	267.929	323.118	317.173	318.852	345.924	206.31	519.322	276.03	285.176	276.023	360.629	360.321	215.434	338.746
2.33333	2368.25	355.245	357.067	368.357	243.262	243.803	2601.13	430.821	356.323	550.686	512.848	326.462	325.257	340.658	336.43	2203.97	208.133	273.693	303.317	255.524	275.147	359.213	257.028	341.028	337.629	344.451	293.127	360.636	332.922	260.894	409.108	348.215	275.892	304.965	312.048	263.25	312.177	308.041	317.996	344.453	204.849	490.314	273.873	282.173	269.352	360.923	355.699	215.035	332.103
2.41667	2368.71	348.417	351.573	358.312	243.509	242.549	2622.63	426.051	347.886	543.604	518.697	319.147	323.988	340.528	336.288	2169.36	208.541	272.312	299.556	251.631	269.654	367.385	256.186	341.591	328.558	333.046	288.264	349.086	326.091	260.11	412.727	340.038	271.385	299.953	309.602	261.076	302.482	301.533	314.923	341.996	205.566	472.169	270.951	282.236	265.24	356.796	352.137	213.021	328.355
2.5	2357.91	343.81	348.508	345.415	243.356	242.518	2586.61	420.988	336.037	537.613	510.734	315.202	321.42	338.154	331.438	2239.06	208.541	271.09	298.22	248.819	265.175	375.769	255.269	342.233	321.724	325.671	283.449	338.194	319.084	254.999	415.331	328.179	269.595	295.773	308.59	255.059	297.636	299.209	312.367	331.089	204.882	468.064	266.574	276.753	263.662	358.243	339.434	212.995	323.39
2.58333	2367.37	334.568	348.944	332.087	243.538	242.335	2581.06	408.389	323.91	529.86	495.358	311.679	318.496	332.118	327.596	2166.16	207.727	267.104	295.502	248.443	263.333	385.373	251.873	342.818	317.043	317.19	277.583	331.818	312.52	252.311	416.132	324.831	267.591	289.789	306.459	253.897	297.3	292.665	308.728	318.043	204.679	466.971	261.481	276.069	262.376	359.827	329.794	212.842	321.799
2.66667	2354.95	333.762	352.916	322.762	242.503	240.629	2569.99	403.381	315.835	526.851	486.798	312.553	312.72	326.299	321.066	2154.93	207.4	260.929	293.438	251.398	259.917	389.142	248.819	337.455	316.175	309.682	275.49	330.111	305.223	251.104	418.876	328.628	263.696	284.383	307.456	254.017	297.875	287.662	306.885	313.277	204.902	466.601	256.131	274.673	260.089	353.891	316.804	212.177	314.09
2.75	2340.43	329.828	351.132	318.148	242.393	239.906	2568.81	392.91	302.465	518.048	466.57	310.109	303.793	318.826	318.295	2128.25	207.407	256.656	291.987	256.367	259.781	389.9	244.855	329.377	312.892	306.944	269.923	326.05	295.007	253.187	418.238	329.487	259.919	276.592	307.215	254.044	294.205	287.554	306.079	309.205	204.97	464.25	251.52	273.712	260.458	351.706	308.887	212.937	310.066
2.83333	2344.23	328.661	352.548	316.681	240.923	238.986	2584.67	384.912	293.081	500.386	447.448	309.339	306.18	314.546	307.185	2078.16	207.157	254.75	288.24	261.169	259.036	393.208	240.431	325.696	313.869	304.181	264.916	323.217	288.949	257.688	418.235	332.725	255.484	273.283	303.03	254.698	294.9	284.792	303.664	309.783	205.335	468.502	250.215	273.213	261.383	343.24	303.047	214.637	308.166
2.91667	2325.6	327.993	351.119	314.966	239.933	237.477	2575.38	371.732	291.967	481.948	436.729	305.856	303.905	304.393	299.94	2062.96	206.894	251.536	282.994	265.132	255.733	389.687	236.908	323.502	312.63	301.919	261.234	320.564	287.975	262.708	412.399	328.244	251.715	262.975	298.779	254.888	297.191	284.042	302.429	309	205.54	470.211	247.623	271.287	258.39	338.619	299.889	214.589	308.526
3	2323.74	322.665	347.166	312.762	236.461	236.066	2612.73	363.845	292.751	473.944	433.101	304.675	302.818	293.406	296.485	2049.74	205.933	249.411	281.525	268.501	255.919	390.406	235.023	324.441	312.704	300.543	259.012	316.204	287.3	265.947	395.293	326.811	247.947	259.143	294.625	254.224	293.689	282.908	301.961	308.019	204.632	469.42	245.483	268.591	256.037	324.982	300.858	215.479	306.429
3.08333	2319.08	314.973	344.449	311.782	233.181	232.984	2609.62	355.795	292.798	456.465	432.867	301.831	298.052	286.328	291.657	2029.41	206.252	247.028	275.862	270.486	254.695	384.203	233.173	324.839	310.077	299.347	255.84	312.837	286.084	273.057	384.757	329.99	244.987	258.906	287.645	251.422	291.288	282.263	297.688	306.893	205.22	463.206	245.046	266.305	253.796	317.137	298.937	217.725	307.728
3.16667	2307.19	311.564	334.338	310.376	230.762	228.3	2605.43	350.31	293.155	454.064	429.676	297.358	289.775	281.46	285.504	2015.41	206.446	246.071	268.223	272.667	254.026	375.894	233.329	328.501	312.954	298.424	253.729	310.918	287.019	281.244	371.107	328.867	244.838	259.582	285.783	249.508	288.165	280.841	295.549	305.339	204.635	458.976	245.399	264.456	252.053	311.597	299.284	217.943	301.862
3.25	2272.87	306.112	324.3	303.079	225.813	226.378	2584.43	341.492	293.691	457.485	427.041	289.953	282.643	280.179	282.02	1994.38	206.567	244.901	262.801	271.61	251.81	370.815	231.907	330.198	311.254	294.357	251.815	305.52	287.142	289.594	364.643	326.876	244.145	257.728	277.114	247.999	288.781	279.322	294.69	298.697	204.889	443.94	243.533	260.554	252.408	309.38	297.253	215.627	299.458
3.33333	2231.88	300.756	319.344	302.645	224.326	225.459	2574.84	339.202	291.916	454.112	430.72	283.946	278.135	279.806	281.388	1983.86	206.313	243.429	257.598	269.914	250.164	358.791	230.941	330.654	309.149	289.551	248.302	301.26	285.8	294.859	367.446	320.155	243.078	257.939	272.016	245.104	283.173	274.92	289.414	293.747	204.483	421.997	241.358	253.547	249.255	311.424	294.833	214.618	297.048
3.41667	2220.81	300.594	308.464	299.266	223.617	224.624	2581.13	346.218	291.484	444.692	431.865	277.127	274.512	278.459	279.813	1962.34	206.836	242.267	257.365	266.144	249.341	364.524	229.883	329.083	312.478	284.319	246.906	293.361	285.393	297.119	377.456	310.951	242.037	260.468	265.158	241.973	281.46	272.055	282.326	289.932	204.04	402.071	241.463	247.977	246.03	312.439	288.731	213.272	293.671
3.5	2209.35	299.7	304.851	292.69	223.09	223.883	2579.57	347.213	290.556	442.867	432.847	272.322	273.305	278.252	280.056	1949.18	206.377	241.988	257.38	262.19	247.832	370.72	228.038	324.777	305.6	275.832	247.244	286.422	282.627	299.219	381.454	308.299	242.781	260.611	263.258	239.404	283.396	268.767	279.312	283.495	204.112	387.657	239.243	248.878	244.249	311.224	282.082	214.809	287.969
3.58333	2203.56	296.396	298.254	285.462	222.93	223.885	2575.19	346.9	287.999	445.383	430.213	267.975	273.482	276.716	281.462	1934.84	206.641	241.188	257.615	258.464	245.891	389.81	227.925	318.578	301.09	268.674	245.504	279.856	281.117	302.12	382.244	301.731	241.137	261.636	265.067	236.411	289.645	265.988	274.558	277.816	204.132	374.261	237.365	248.497	243.709	311.103	274.171	215.181	278.761
3.66667	2200.22	294.699	295.313	281.135	222.458	223.263	2628.95	344.401	284.254	436.676	426.08	263.322	274.266	274.106	279.744	1907.1	206.823	240.909	256.094	254	242.643	397.956	226.913	311.791	290.881	263.945	243.677	272.98	278.952	298.197	385.463	296.925	240.173	259.243	270.533	234.027	295.66	261.647	268.824	269.299	204.492	369.915	235.439	249.4	243.55	307.146	267.959	212.62	276.208
3.75	2187.88	290.84	298.036	278.136	222.33	221.276	2610.51	338.241	280.808	440.719	417.24	262.944	272.925	270.575	277.959	1891.7	206.796	238.777	257.057	252.731	240.006	412.379	225.022	303.706	288.877	261.025	242.983	268.225	274.796	290.713	388.297	297.078	238.621	255.457	268.535	231.451	304.073	256.027	264.808	264.815	204.478	370.883	233.826	248.751	247.557	302.061	263.096	212.977	272.375
3.83333	2184.22	290.035	299.446	274.062	221.499	221.509	2607.91	334.918	276.083	439.825	400.586	261.616	273.251	267.83	274.914	1883.11	206.264	237.518	255.987	253	238.485	423.083	223.022	297.269	286.69	258.966	242.473	264.471	271.778	284.935	386.596	296.44	236.122	253.038	270.44	230.811	314.548	254.78	261.137	260.867	204.947	369.388	230.533	247.545	253.55	297.524	260.616	212.457	270.921
3.91667	2177.47	285.261	301.812	274.191	221.945	220.622	2597.43	330.156	271.745	429.482	387.95	260.459	271.667	266.498	273.862	1868.99	206.243	236.598	255.346	255.298	237.356	433.626	222.107	291.108	283.877	259.829	243.183	263.1	267.513	287.198	384.843	296.461	234.517	251.541	270.674	231.188	323.008	254.22	260.603	261.099	205.679	372.939	227.152	250.853	260.325	287.764	257.957	214.872	269.049
4	2172.06	282.324	300.419	267.861	220.954	218.799	591.929	326.83	268.745	426.336	379.881	258.925	268.571	261.028	269.648	1843.26	205.446	235.248	252.912	252.843	237.213	432.991	221.369	288.44	288.601	258.145	241.812	262.665	262.914	287.896	368.158	295.043	231.335	247.041	270.408	231.311	329.414	253.839	259.404	259.943	204.988	374.644	226.862	251.222	262.966	281.715	257.708	212.871	266.735
4.08333	823.591	273.916	297.023	263.403	220.442	216.474	222.182	300.348	251.79	386.122	341.742	249.803	255.869	245.421	254.005	204.01	205.946	232.997	248.423	249.499	234.893	396.54	217.782	278.509	285.071	255.52	235.699	256.52	253.216	281.293	344.566	288.014	226.57	231.531	266.916	228.94	328.24	249.697	248.032	255.418	204.661	363.333	225.41	247.142	263.865	265.245	253.055	212.839	260.121
4.16667	595.243	271.372	296.959	263.835	219.507	215.63	218.757	290.119	249.062	369.634	326.769	243.945	248.034	235.578	246.941	202.953	205.407	233.306	247.543	250.243	234.124	384.547	217.661	280.765	283.336	254.166	233.935	256.077	249.303	282.001	346.433	289.727	226.654	235.959	269.015	229.863	333.419	249.812	244.562	254.215	204.173	369.367	225.903	246.504	266.901	267.574	252.537	213.661	258.772
4.25	500.086	269.216	298.769	264.751	218.868	216.978	217.885	290.001	246.545	369.365	323.16	242.844	244.967	231.387	243.072	202.407	205.569	232.982	247.146	250.679	233.552	373.604	217.151	285.492	283.285	254.747	231.681	255.29	245.366	281.549	348.09	292.616	226.18	240.247	270.615	228.796	338.379	250.483	242.746	250.861	204.31	377.856	227.161	246.72	271.806	267.237	252.32	213.843	258.561
4.33333	444.476	268.352	303.912	265.997	222.116	218.508	215.16	290.258	246.173	368.642	334.612	243.453	243.898	230.44	241.922	201.862	204.902	233.357	246.793	251.784	234.257	363.778	216.557	284.959	283.138	255.649	230.121	254.817	242.51	282.046	345.587	294.797	225.576	240.973	270.095	229.47	348.723	251.593	240.353	250.908	204.088	378.467	227.111	248.534	275.152	266.048	252.928	214.024	258.63
4.41667	405.266	273.546	309.788	268.032	226.143	221.614	215.09	290.129	244.963	370.039	337.008	243.314	242.739	227.701	240.784	201.435	205.413	234.907	247.72	257.354	235.203	362.104	216.985	291.082	283.935	255.767	229.079	253.989	240.597	284.265	351.177	297.013	226.077	240.822	272.447	229.605	359.34	254.37	239.173	250.824	204.867	381.313	227.633	253.727	282.128	265.433	254.315	214.326	259.688
4.5	373.604	282.695	325.353	275.95	231.416	225.605	214.281	291.02	244.233	371.34	336.463	242.896	242.003	226.297	239.729	201.177	205.062	239.274	248.313	265.716	236.01	359.492	217.583	298.996	286.583	258.762	228.103	256.817	238.955	287.922	352.839	301.696	227.235	243.473	274.667	230.461	373.081	257.013	239.248	250.929	204.865	394.343	230.38	263.432	287.51	264.19	256.497	216.928	259.94
4.58333	348.767	294	346.853	287.248	240.591	232.943	213.712	292.042	243.966	374.229	337.528	242.157	242.229	225.68	239.146	200.984	205.28	248.892	250.192	275.367	237.176	357.789	217.39	310.159	293.796	260.981	228.489	257.366	238.468	293.104	314.962	303.752	229.981	246.436	279.392	232.159	389.468	264.223	238.672	250.107	204.932	402.943	235.359	275.064	295.783	265.049	262.997	216.349	261.529
4.66667	329.169	308.441	374.074	299.584	253.66	241.648	213.594	292.679	243.559	375.823	339.333	242.721	242.612	224.897	240.592	200.778	205.299	264.073	253.671	295.487	238.104	356.267	217.519	323.818	304.221	265.616	227.835	259.979	237.545	299.598	359.403	312.888	234.156	246.561	279.96	233.123	412.096	273.995	239.04	251.02	205.196	419.945	243.12	294.416	310.614	265.449	271.389	220.162	263.488
4.75	313.566	326.258	407.845	314.28	270.051	250.478	213.359	295.41	245.259	382.15	342.866	243.001	242.921	225.697	240.701	200.655	205.465	286.966	259.669	320.722	240.785	357	217.587	339.552	320.965	273.661	227.789	263.473	236.879	312.539	371.392	321.377	239.524	248.304	284.144	234.342	443.265	286.689	239.666	251.329	205.779	439.704	255.012	322.99	328.501	268.039	282.906	221.973	266.657
4.83333	300.6	345.333	434.035	335.107	289.175	259.869	213.195	296.583	245.62	386.378	344.13	243.027	242.281	224.987	240.729	200.404	206.161	316.1	267.9	351.963	243.112	357.494	218.918	362.219	340.332	279.648	226.9	266.428	236.097	330.089	387.205	332.599	248.006	249.761	288.161	237.332	477.249	302.457	240.709	252.4	207.202	451.151	271.282	355.015	354.159	270.686	299.355	227.298	273.046
4.91667	288.499	362.138	472.403	355.039	309.909	267.388	212.935	299.557	245.912	393.808	344.209	243.698	243.784	225.019	240.961	200.286	206.253	351.707	283.56	399.762	247.296	363.275	219.343	387.719	367.034	290.846	227.048	274.247	237.014	347.087	407.546	347.011	258.248	252.605	296.166	240.125	521.925	318.187	241.424	253.221	207.999	468.651	292.826	389.235	388.819	272.83	323.211	229.586	280.53
5	278.29	379.698	511.645	379.145	326.798	276.169	213.977	301.852	244.615	392.032	341.887	243.666	244.653	225.704	241.162	200.07	207.525	394.7	301.746	455.045	251.644	366.646	220.18	421.639	401.258	305.577	227.356	283.166	236.263	370.723	420.683	362.023	273.231	256.881	300.595	244.545	567.416	336.475	243.755	253.83	209.151	503.437	317.638	430.362	433.133	277.858	347.117	234.971	290.552
5.08333	269.375	397.484	552.099	403.917	350.225	285.733	214.163	311.476	248.137	403.466	351.893	245.434	245.467	226.583	242.06	200.044	207.427	435.197	327.881	511.606	256.892	368.691	221.182	455.477	440.404	324.258	227.308	292.437	236.019	398.796	441.124	383.44	289.651	260.116	302.839	247.125	616.756	356.696	247.254	254.984	211.012	544.888	345.514	482.874	489.252	283.093	378.653	240.686	301.751
5.16667	261.219	409.227	593.553	430.305	374.131	292.571	213.604	318.92	248.672	400.185	354.149	247.742	246.947	228.893	243.651	200.078	207.216	486.885	359.789	576.563	268.863	372.486	222.235	502.241	489.096	354.615	228.001	304.743	237.012	430.782	473.694	409.364	309.808	266.689	309.074	253.309	670.916	378.672	249.457	256.671	212.272	592.51	385.666	521.475	550.556	286.255	420.631	246.102	314.407
5.25	255.165	424.027	634.16	461.648	392.805	298.093	212.933	327.732	248.871	394.323	355.491	248.337	248.178	228.128	244.388	199.856	208.608	539.428	404.408	647.786	287.202	376.48	223.351	548.182	535.06	397.52	227.536	316.265	237.859	466.163	498.77	434.219	334.964	272.393	317.996	258.69	723.9	410.638	256.304	256.158	213.776	641.803	429.169	594.198	620.801	293.679	462.586	253.861	332.479
5.33333	249.281	441.453	690.748	493.736	415.972	305.359	212.808	336.631	250.919	408.075	357.767	249.179	247.705	228.032	245.72	199.811	210.001	600.25	447.398	739.07	307.682	381.8	224.938	610.161	585.622	445.995	228.713	329.421	238.493	504.524	532.487	462.677	360.224	276.215	325.649	265.502	774.077	449.25	261.582	257.676	215.421	703.283	490.336	654.112	688.897	302.508	517.528	259.789	350.289
5.41667	244.643	455.925	743.976	531.756	444.741	314.256	212.01	349.038	251.054	404.4	359.947	250.285	248.336	228.678	246.113	199.671	210.191	673.66	499.903	824.405	331.916	390.089	225.848	671.432	643.798	507.69	228.535	344.688	238.099	547.212	577.381	491.47	387.297	283.691	333.445	276.721	828.082	485.873	266.409	258.436	217.647	749.694	533.305	708.74	760.575	312.357	578.093	263.472	372.629
5.5	240.808	472.075	796.425	570.151	460.327	321.506	212.199	361.806	252.104	417.939	362.621	251.076	248.667	228.574	246.97	199.685	211.18	732.101	574.606	928.303	359.876	398.577	228.316	736.432	707.6	570.08	229.816	361.485	239.69	593.439	622.662	523.681	425.755	290.858	344.561	290.869	884.622	537.291	273.369	260.701	220.41	811.317	592.828	770.983	828.689	329.671	639.365	270.536	399.289
5.58333	236.817	486.603	854.167	617.846	481.778	327.139	212.011	379.35	251.534	419.826	356.983	250.393	248.683	228.473	246.314	199.675	212.014	802.104	635.402	1015.94	379.381	403.248	230.694	802.791	769.828	628.041	229.916	377.459	239.879	642.418	663.09	562.827	460.933	299.096	355.39	312.823	921.175	586.94	270.951	261.721	222.685	873.512	648.327	822.634	893.546	353.884	717.221	279.959	432.829
5.66667	233.45	501.52	927.042	667.64	514.558	333.613	211.742	399.547	251.234	437.704	369.876	250.51	248.956	228.065	246.289	199.504	213.879	869.308	692.705	1099.07	415.896	411.965	233.576	888.214	845.26	686.767	230.007	392.967	240.377	697.389	715.714	606.523	496.835	304.978	369.111	340.706	992.729	638.645	273.179	262.571	225.775	947.309	713.355	879.406	966.67	381.971	805.414	291.599	468.229
5.75	230.117	518.293	1002.74	719.735	552.741	341.063	211.811	424.847	251.217	439.973	373.234	251.152	249.842	226.92	246.057	199.419	215.377	935.814	760.308	1197.43	447.994	424.581	237.329	969.192	912.017	771.445	231.025	425.169	241.868	749.833	772.068	659.148	537.063	314.061	391.404	379.188	1047.65	690.678	280.14	264.732	228.912	1022.78	774.739	964.724	1040.09	419.087	881.77	305.551	509.555
5.83333	227.455	529.409	1053.81	769.787	576.847	350.4	211.576	461.897	252.729	455.168	377.793	251.938	249.522	228.088	246.757	199.575	216.445	1012.25	823.924	1301.6	492.035	433.201	241.334	1071.23	1004.34	860.35	232.139	460.123	244.129	811.479	830.954	712.728	598.211	324.773	418.993	428.853	1127.02	763.433	286.744	267.964	232.764	1099.11	818.836	1039.54	1160.66	460.276	959.138	325.434	552.887
5.91667	225.359	542.387	1116.76	832.965	617.136	359.126	211.348	495.706	253.12	465.31	385.333	250.185	250.479	227.745	246.587	199.59	219.214	1082.92	901.681	1359.35	552.624	448.155	244.362	1111.67	1072.36	940.019	233.123	499.665	245.539	872.338	894.131	774.358	651.668	335.045	451.851	474.992	1224.86	836.237	291.54	271.324	237.86	1171.24	883.486	1112.82	1254.69	506.539	1047.56	338.344	552.947
6	223.536	557.029	1190.03	909.383	665.6	363.394	211.358	540.484	254.18	492.153	387.128	251.069	251.438	228.831	247.177	199.524	219.322	1142.8	990.111	1452.42	607.794	462.142	248.766	1197.08	1173.07	1033.51	233.834	546.13	246.976	930.124	955.352	831.865	707.313	342.605	479.885	535.086	1313.78	891.926	294.904	276.128	242.066	1259.7	933.983	1165.85	1354.13	547.307	1131.33	349.98	654.584
6.08333	221.975	576.418	1289.55	971.615	716.909	376.091	211.216	586.338	255.381	509.326	393.959	250.64	251.66	227.818	248.267	199.538	222.151	1210.48	1091.89	1557.15	679.603	463.916	256.919	1294.15	1286.28	1124.55	235.312	600.685	249.634	991.804	1012.32	901.093	774.51	357.549	523.652	599.739	1417.36	976.154	304.381	284.201	248.481	1333	979.906	1242.71	1461.99	601.36	1230.3	365.606	727.823
6.16667	220.579	587.934	1357.31	1033.81	763.985	382.914	211.039	645.956	255.335	537.395	403.771	250.433	252.707	228.256	247.442	199.564	223.193	1286.64	1200.58	1613.91	738.169	482.944	265.28	1365.5	1335.12	1194.84	237.186	647.64	251.497	1042.66	1089.14	962.109	828.448	365.657	557.163	660.262	1521.78	1052.81	310.227	293.629	253.662	1439.46	1012.15	1352.08	1586.75	656.644	1282.78	371.065	795.094
6.25	219.263	613.205	1432.36	1122.04	821.75	390.099	211.121	696.653	254.936	565.509	406.617	250.099	254.836	227.641	247.513	199.672	225.37	1345.91	1307.18	1678.14	804.097	512.001	279.035	1453.49	1407.6	1265.14	238.763	698.808	253.972	1110.02	1166	1030.24	894.372	380.822	593.12	733.265	1634.2	1124.22	316.825	309.872	265.564	1523.97	1029.32	1466.34	1703.88	723.5	1410.52	389.347	866.901
6.33333	217.812	627.56	1521.11	1200.15	856.88	392.738	211.659	764.593	258.054	582.166	424.063	252.21	257.938	228.695	248.467	199.713	227.531	1388.68	1405.96	1800.14	852.438	522.275	293.427	1557.91	1469.98	1345.46	240.999	773.158	256.546	1184.45	1234.17	1105.73	963.1	397.588	635.378	815.441	1752.95	1217.41	315.371	326.572	277.344	1659.74	1079.69	1576.39	1863.12	778.833	1479.33	396.721	928.306
6.41667	216.724	650.412	1583.47	1284.84	910.527	409.013	212.096	810.614	258.557	617.277	428.378	253.39	261.84	229.271	249.203	199.653	229.517	1445.37	1544.57	1917.63	920.401	537.908	314.058	1668.84	1535.64	1374.68	242.907	825.721	261.425	1262.86	1297.17	1186.19	1021.96	422.746	687.521	880.445	1815.15	1300.4	315.454	346.649	294.118	1744.53	1241.86	1635.02	1978.08	860.238	1580.08	407.959	1007.63
6.5	215.758	668.504	1761.83	1371.06	1008.95	412.984	212.105	893.736	260.154	656.433	439.608	253.969	265.663	230.95	250.803	199.889	230.881	1521.14	1695.58	2012.96	992.709	561.051	345.748	1753.71	1632.86	1420.76	242.847	884.362	264.269	1326.84	1402.32	1269.74	1101.33	445.207	749.71	942.765	1937.58	1374.04	321.529	366.308	320.631	1820.51	1309.18	1759.77	2103.38	933.932	1659.4	431.138	1105.18
6.58333	214.986	683.312	1838.81	1472.83	1121.63	437.97	211.259	963.865	260.466	668.778	442.345	255.599	270.441	231.589	251.995	199.79	232.979	1551.61	1833.17	2163.23	1054.26	581.625	379.233	1893.57	1734.65	1433.83	244.444	968.272	267.339	1393.42	1510.37	1357.6	1165.64	489.092	810.111	1031.65	2068.12	1455.23	326.428	391.282	353.041	1930.6	1368.04	1834.65	2271.32	1016.91	1733.8	437.016	1179.76
6.66667	214.291	706.245	1930.02	1580.15	1193.62	452.744	210.973	1019.6	260.722	736.078	455.206	255.989	275.29	232.387	252.632	199.997	235.159	1597.88	1976.77	2335.2	1151.95	618.504	411.79	1986.55	1809.08	1490.61	245.881	1040.38	270.404	1458.61	1619.96	1452.51	1245.37	534.501	880.704	1085.68	2161.99	1541.7	344.8	417.647	377.77	2061.74	1432.54	1916.85	2385.95	1109.67	1846.77	464.088	1256.56
6.75	213.505	733.885	1969.39	1661.1	1310.53	468.432	210.377	1063.79	261.402	788.796	464.797	257.341	281.774	232.635	253.758	199.946	238.323	1699.83	2140.06	2497.89	1235.02	653.152	452.397	2097.53	1864.97	1563.59	247.26	1111.97	273.857	1502.1	1732.87	1564.62	1311.21	550.736	959.739	1165.79	2241.08	1608.09	355.832	447.105	412.981	2136.54	1533.65	2072.58	2473.58	1225.3	1893.94	495.905	1369.7
6.83333	212.936	757.343	2049.26	1794.97	1411.07	482.533	210.228	1183.12	262.324	841.484	466.14	260.553	286.348	231.498	253.456	200.089	241.792	1780.91	2259.46	2643.62	1304.45	679.915	496.352	2247.5	1909.65	1613.5	249.274	1183.5	279.034	1581.96	1851.82	1677.49	1418.68	629.185	1038.25	1271.88	2370.51	1719.51	385.242	478.853	471.011	2277.39	1591.55	2217.23	2614.13	1315.43	2030.16	527.559	1477.92
6.91667	212.337	774.355	2162.87	1859.59	1490.8	494.049	210.167	1265.02	261.3	886.732	479.146	268.927	292.912	231.43	254.128	200.242	244.254	1853.8	2406.68	2784.03	1421.31	699.624	543.722	2367.17	2005.48	1634.85	251.003	1286.42	281.213	1636.68	1894.93	1805.87	1447.51	686.046	1136.26	1326.76	2445.72	1817.73	403.208	517.468	525.395	2379.74	1698.48	2292.19	2708.62	1399.15	2173.49	540.227	1555.31
7	211.976	796.612	2322.24	1945.62	1614.35	519.916	210.082	1319.5	261.914	944.668	494.995	281.457	302.35	231.341	253.54	200.313	247.558	1956.95	2560.14	2865.55	1531.69	737.215	600.252	2482.38	2127.69	1736.8	252.757	1381.14	284.559	1659.6	1983.24	1885.98	1549.2	756.903	1242.78	1406.76	2568.38	1936.27	414.565	551.732	571.475	2424.3	1809.29	2398.12	2709.88	1491.16	2300.45	583.266	1661.69
7.08333	211.55	827.334	2422.53	2026.07	1757.09	544.319	210.152	1391.26	262.274	998.659	508.956	297.543	311.311	231.433	254.85	200.399	250.439	2088.69	2769.73	3029.89	1665.71	708.295	663.926	2513.79	2203.89	1843.39	254.719	1463.79	287.84	1710.07	2093.49	1997.06	1636.53	813.143	1318.16	1480.74	2609.11	2037.2	421.444	597.75	619.597	2522.27	1954.38	2460.43	2809.23	1591.73	2405.72	598.069	1779.53
7.16667	211.299	850.668	2548.53	2055.01	1837.34	555.167	210.084	1508.39	264.361	1054.27	534.163	320.111	321.947	232.393	257.529	200.546	255.369	2211.11	2889.9	3146.39	1796.33	760.734	737.516	2606.99	2383.77	1937.99	257.554	1563.88	292.882	1740.37	2143.54	2009.37	1729.52	879.711	1414.71	1587.64	2706.94	2146.51	457.686	636.593	693.387	2547.01	2074.68	2540.68	2890.62	1727.69	2564.01	616.972	1930.27
7.25	211.018	876.137	2692.01	2151.13	1966.08	579.553	210.059	1609.41	264.499	1088.7	547.555	351.857	332.69	232.936	260.697	200.722	258.973	2323.84	3031.55	3350.36	1915.95	821.083	802.201	2773.59	2480.85	2028.62	259.526	1649.97	297.648	1789.93	2199.68	2100.11	1825.89	930.113	1515.62	1692.03	2711.77	2307.23	471.166	673.187	747.915	2581.84	2152.46	2693	2909.24	1872.72	2724.06	615.271	2047.62
7.33333	210.779	912.061	2758.31	2159.38	2044.92	581.16	210.12	1688.88	267.985	1193.19	561.783	391.769	345.147	232.794	263.273	200.902	261.438	2456.34	3067.44	3408.46	2037.48	851.766	911.681	2876.7	2561.54	2129.47	262.246	1771.63	300.79	1839.73	2272.12	2240.86	1903.15	987.641	1575.5	1792.04	2711.09	2418.38	493.236	721.465	829.709	2735.74	2209.1	2734.36	2925.54	2033.81	2873.87	696.233	2155.45
7.41667	210.601	925.121	2960.6	2244.76	2136.95	578.168	210.099	1782.62	268.141	1270.48	595.727	439.245	359.323	233.755	266.583	201.006	263.332	2598.77	3218.34	3526.59	2170.36	885.488	992.791	2993.95	2575.48	2272.24	264.192	1866.87	309.876	1873.63	2350.78	2344.47	2048.73	1059.26	1663.51	1882.64	2833.56	2562.56	488.829	780.085	915.712	2850.96	2348.6	2799.49	3099.78	2137.68	2988.9	702.729	2286.96
7.5	210.399	958.452	3041.69	2378.54	2252.95	576.309	210.086	1844.02	270.438	1377.05	602.812	498.044	373.797	234.867	271.593	201.16	267.415	2693.13	3250.05	3657.21	2255.41	887.729	1074.54	3085.99	2751.89	2373.1	266.995	1924.08	315.064	1900.46	2407.16	2465.25	2089.34	1156.12	1757.25	2010.46	2905.99	2658.9	496.607	835.422	1037.19	2898.82	2437.54	2879.98	3155.69	2160.12	3058.3	710.865	2463.02
7.58333	210.141	986.904	3196.34	2459.65	2361.27	599.471	210.075	1974.33	272.072	1483.97	617.471	572.028	388.85	234.561	275.237	201.387	271.746	2810.57	3464.98	3736.08	2379.86	928.447	1169.64	3124.57	2894.87	2491.89	270.653	2016.72	322.197	2002.77	2547.26	2628.06	2183.79	1247.31	1843.8	2078.01	3015.72	2727.07	520.107	883.183	1167.14	2979.28	2485.24	2983.04	3172.62	2282.3	3124.47	760.779	2695.9
7.66667	210.078	997.865	3348.72	2605.82	2493.18	622.088	210.074	2122.97	275.071	1512.72	664.677	647.044	410.36	239.297	280.163	201.576	277.072	2847.8	3512.07	3723.82	2509.51	953.733	1265.03	3152.03	3004.76	2589.82	274.619	2101.56	318.809	2092.92	2626.76	2645.11	2264.63	1367.16	1930.37	2205.41	3145.75	2853.44	531.019	935.92	1300.35	2944.12	2621.66	3148.36	3154.91	2418.53	3266.48	776.497	2858.32
7.75	210.156	1005.25	3472.87	2710.08	2599.7	637.727	210.173	2261.85	276.121	1536.62	697.042	725.96	436.498	243.009	285.975	201.831	283.205	2978.59	3559.95	3846.71	2596.29	998.266	1356.23	3279.79	3175.35	2739.95	277.664	2195.54	322.164	2197.97	2704.43	2695.92	2296.45	1480.29	1997.61	2318.62	3298.19	2882.44	537.34	986.694	1333.59	3036.27	2694.13	3180.72	3263.8	2530.97	3340.99	795.903	3047.35
7.83333	209.951	985.06	3567.52	2878.93	2646.53	660.943	210.184	2353.17	276.061	1604.28	716.174	853.734	452.391	246.037	290.56	201.931	288.319	2972.5	3737.84	4012.96	2652.43	1045.69	1437.39	3302.43	3274.51	2872.63	281.144	2240.83	327.586	2292.17	2818.03	2778.78	2356.21	1539.66	2043.94	2437.14	3439.2	2957.99	573.213	1032.29	1386.98	3152.11	2784.99	3205.07	3370.81	2670.86	3480.03	809.148	3210.76
7.91667	210.033	991.099	3642.74	3007.36	2670.88	657.192	210.527	2508.19	279.28	1738.91	762.839	954.74	473.361	241.256	301.297	202.295	291.824	3061.62	3866.65	4194.97	2843.06	1093.91	1518.69	3338.09	3306.84	2978.32	285.661	2334.36	329.578	2405.27	2936.58	2930.3	2414.93	1606.88	2139.02	2477.26	3518.58	2997.02	581.644	1084.42	1483.81	3223.65	2897.24	3260.89	3516.64	2716.73	3600.71	821.411	3358.49
8	209.949	1005.28	3819.78	3067.93	2684.81	698.976	210.599	2615.93	284.549	1715.68	795.375	1060.35	495.876	242.513	313.493	202.45	288.082	3153.14	3981.93	4356.95	2875.79	1122.15	1616.85	3476.26	3296.68	3055.73	289.522	2384.15	337.331	2501.37	3099.84	3069.99	2492.72	1685.76	2204.83	2632.15	3633.34	3108.38	587.043	1129.94	1577.15	3396.35	2882.45	3261.26	3750.87	2908.33	3715.3	816.759	3512.91
8.08333	209.946	1036.15	3938.33	3219.24	2904.82	710.569	210.596	2740.2	286.085	1755.57	853.097	1184.43	528.79	252.709	324.067	202.758	289.12	3278.61	4095.7	4493.59	2895.28	1172.66	1757.51	3449.97	3415.33	3172.12	293.371	2477.64	346.795	2608.01	3191.3	3178.4	2544.32	1796.39	2202.92	2671	3625.43	3088.86	604.476	1191.38	1662.93	3544.73	3008.45	3403.62	3964.18	2969.3	3697.95	889.177	3671.92
8.16667	210.13	1063.67	3931.8	3285.56	2899.32	728.031	210.93	2903.27	290.827	1917.62	865.682	1300.8	557.004	248.603	335.441	202.993	291.485	3421.77	4169.28	4576.03	2977.65	1153.93	1873.03	3451.49	3454.18	3249.28	296.025	2568.88	375.954	2673.44	3392.18	3334.51	2625.22	1842.82	2269.83	2787.94	3745.7	3108.01	595.684	1207.1	1756.57	3659.62	NaN	3478.73	4059.14	3017.54	3769.5	868.217	3696.63
8.25	210.184	1086.58	3911.25	3369.17	3064.35	758.076	210.627	3036.52	292.589	1969.5	940.421	1410.04	584.926	250.557	347.001	203.251	298.358	3196.86	4336.91	4715.87	3029.7	1217.41	1985.75	3470.86	3613.58	3273.25	303.814	2684.8	393.23	2755.94	3494.32	3377.47	2730	1915.27	2381.2	2890.5	3839.97	3154.22	610.425	1287.67	1856.17	3747.35	NaN	3528.82	4189.06	3101.78	3761.76	966.268	3783.59
8.33333	210.169	1121.37	3864.77	3449.43	2971.55	768.18	210.576	3073.95	294.662	2026.94	985.887	1515.76	619.323	252.351	353.209	203.487	296.649	3449.59	4338.46	4889.81	3089.36	1207.51	2104.3	3589.51	3584.3	3415.89	309.772	2766.97	395.05	2733.22	3504.12	3530.57	2721.83	1984.21	2468.49	2932.04	3817.9	3254.34	608.881	1327.07	1930.69	3811.22	NaN	3532.14	4209.97	3188.48	3842.57	1012.49	3794.66
8.41667	210.14	1171.15	3918.34	3515.62	2992.97	768.45	210.38	3149.6	297.493	2073.38	971.711	1608.94	644.147	257.37	367.169	203.768	298.185	3544.85	4552.2	4955.59	3113.82	1199.68	2189.96	3657.5	3643.89	3385.32	325.482	2840.37	402.662	2761.55	3571.51	3594.86	2797.71	1984.6	2644.01	2939.98	3927.4	3479.72	620.604	1405.79	2017.95	3926.08	NaN	3653.87	4280.85	3299.46	4006.19	1052.37	3908.4
8.5	210.296	1186.41	3798.85	3563.8	3111.54	775.522	210.35	3190.75	304.153	2089.01	1053.2	1702.98	687	258.092	368.94	204.132	300.996	3565.29	4737.1	5012.44	3264.33	1234.79	2304.96	3663.06	3824.25	3516.51	354.402	2903.69	419.096	2754.49	3635.91	3599.39	2928.73	2022.51	2834.05	3091.28	4058.55	3600.3	618.279	1475.89	2086.55	3997.98	NaN	3806.02	4271.11	3551.85	4114.82	1092.39	3967.58
8.58333	210.274	1209.17	3882.48	3646	3137.05	780.253	210.397	3287.59	302.982	2223.07	1109.22	1806.91	726.39	261.552	372.043	204.399	303.402	3378.7	4767.98	5040.47	3417.18	1261.23	2482.56	3736.9	3938.48	3608.18	370.389	2966.76	426.984	2730.98	3735.84	3600.33	2994.7	2051.08	2884.47	3240.28	4055.79	3742.34	621.399	1559.22	2094.21	3874.46	NaN	3964.61	4205.09	3645.77	4218.98	1121.27	4058.93
8.66667	210.446	1253.85	3931.6	3684.77	3352.7	792.313	210.443	3307.52	315.611	2255.05	1187.69	1905.1	764.818	263.286	384.381	204.645	309.844	3493.83	4758.88	5118.62	3452.99	1308.97	2748.58	3894.11	3913.14	3553.18	411.591	2989.54	437.378	2738.12	3795.05	3604.89	3039.65	2076.25	2979.2	3368	4122.33	3861.06	626.275	1632.14	2142.46	3975.27	NaN	4046.86	4262.57	3658.83	4322.38	1145.63	4068.58
8.75	210.589	1308.39	3980.67	3662.83	3556.72	828.861	210.641	3412.59	315.018	2329.39	1248.13	2013.76	811.178	265.249	400.862	204.759	316.908	3657.88	4920.28	5141.15	3608.82	1325.67	2847.34	4113.61	3942.89	3585.69	434.839	2965.34	446.596	2745.68	3799.16	3725.59	3160.32	2281.39	3003.2	3503.46	4055.49	4048.74	630.463	1738.63	2145.94	3861.35	NaN	4178.65	4223.47	3621.13	4474.2	1234.15	4283.73
8.83333	210.733	1314.69	3919.04	3587.2	3683.48	825.041	210.956	3438.82	325.787	2346.89	1313.2	2115.07	851.83	270.562	414.83	205.207	323.924	3823.57	4956.98	5236.11	3719.7	1324.72	2956.73	4224.74	4062.83	3648.27	429.295	2957.85	445.975	2753.71	3815.48	3794.79	3267.54	2361.31	3049.3	3748.03	4218.1	4171.17	655.354	1824.25	2325.31	3839.39	NaN	4204.5	4221.81	3716.79	4587.1	1171.74	4434.86
8.91667	210.827	1331.62	3870.66	3553.03	3761.2	854.061	210.867	3504.59	335.925	2396.51	1369.91	2242.26	890.551	275.007	429.057	205.516	337.987	3864.85	5035.07	5187.44	3746.06	1359.25	3137.85	4209.99	4210.77	3740.86	441.031	2990.29	442.711	2713.98	3911.95	3917.19	3347.15	2554.89	3165.97	3800.38	4257.59	4283.9	664.045	1901.99	2491.88	3830.44	NaN	4218.06	4270.95	3859.01	4553.44	1257.68	4792.97
9	211.075	1371.55	3946.13	3548.73	3879.01	854.704	210.938	3531.51	347.502	2418.59	1465.23	2333.3	941.159	277.737	433.603	205.671	347.752	3984.48	5200	5245.04	3902.91	1370.1	3299.84	4239.91	4282.66	3841.76	436.37	2973.26	449.83	2683.41	3900.85	3941.89	3336.37	2620.97	3257.94	3899.89	4327.8	4341.59	641.14	NaN	2638.56	3796.85	NaN	4201.39	4279.87	3900.39	4603.19	1228.81	4923.94
9.08333	211.088	1407.8	3992.79	3498.6	3948.31	864.95	211.158	3537.07	356.043	2567.99	1564.23	2450.52	989.002	281.468	450.167	206.033	358.368	4048.01	5293.82	5384.6	4030.2	1387.95	3443.65	4215.7	4431.51	3935.73	468.624	2981.11	489.181	2764.58	3742.45	3857.54	3339.3	2687.04	3339.08	4085.55	4425.51	4420.67	668.172	NaN	2701.69	3755.09	NaN	4163.29	4324.44	3985.77	4589.27	1238.48	5208.61
9.16667	211.023	1439.11	4083.52	3466.06	4074.88	891.084	211.18	3615.66	370.591	2604.14	1599.34	2527.5	1054.29	283.116	465.875	206.215	364.555	4075.63	5424.73	5498.02	3972.72	1459.52	3497.03	4310.33	4486.5	4085.78	499.846	2989.84	521.983	2811.18	3848.71	3844.73	3463.16	2732.65	3419.1	4092	4510.77	4412.76	666.519	NaN	2836.26	3925.11	NaN	4139	4508.18	4120.45	4598.55	1222.29	5413.85
9.25	211.169	1457.58	4190.14	3550.18	4202.72	875.613	211.14	3627.6	387.02	2674.06	1715.36	2687.28	1093.53	289.756	481.91	206.511	372.16	4186.57	5427.96	5482.33	4006.81	1434.88	3668.37	4371	4542.49	4184.59	519.656	3070.02	521.399	2893.2	3924.31	3876.34	3556.36	2818.18	3421.23	4098.5	4689.92	4386.74	678.16	NaN	2961.73	3958.43	NaN	4209.84	4742.99	4122.88	4578.97	1248.94	5437.64
9.33333	211.274	1509.19	4231.91	3599.74	4250.81	903.742	211.21	3605.88	392.981	2664.24	1811.79	2833.72	1148.62	289.859	495.346	206.669	376.109	4293.55	5487.74	5566.59	4029.14	1488.62	3761.99	4422.48	4669.9	4304.35	545.328	3125.55	540.011	2962.77	3964.7	4038.44	3635.76	2854.41	3431.51	4059.93	4663.74	4423.11	660.636	NaN	3098.03	4035.05	NaN	4274.72	4831.96	4231.1	4651.86	1221.33	5522.66
9.41667	211.281	1515.6	4352.59	3745.02	4269.7	913.728	211.512	3742.29	404.861	2718.67	1896.22	3033.32	1185.6	297.488	506.622	206.786	396.989	4359.46	5677.12	5687.21	4097.35	1493.05	3909.72	4369.41	4770.7	4503.68	572.827	3161.3	563.4	3071.38	3990.08	4096.39	3727.16	2885.25	3508.45	3988.13	4578.98	4387.42	664.064	NaN	3188.85	4159.56	NaN	4233.71	4966.89	4285.2	4871.09	1399.11	5664.82
9.5	211.651	1589.45	4510.93	3836.8	4384.74	939.357	211.648	3781.47	419.134	2780.03	2005.46	3186.67	1278.57	300.851	534.015	207.098	411.301	4438.96	5956.11	5891.3	4214.24	1501.7	4086.65	4408.98	4753.01	4672.95	623.914	3239.48	613.388	3136.48	4097.89	4274.66	3801.51	2934.88	3595.31	4004.75	4698.41	4796.03	704.379	NaN	3169.93	4175.4	NaN	4210.85	5068.2	4352.15	4866.61	1462.28	5734.02
9.58333	211.861	1549.44	4644.66	3943.2	4439.16	892.843	211.687	3858.47	463.087	2877.92	2103.7	3332.03	1364.7	307.776	541.823	207.125	421.246	4366.68	6123.12	5928.93	4169.47	1547.68	4112.19	4445.39	4944.72	4845.9	674.572	3278.25	657.023	3198.03	4226.03	4323.89	3752.25	2981.89	3589.58	4008.96	4710.79	4908.22	721.632	NaN	3169.82	4251.06	NaN	4195.3	5163.49	4353.83	5089.15	1325.13	5697.61
9.66667	211.887	1562.41	4709.35	3963.28	4493.27	885.712	211.863	3994.56	463.09	2929.12	2212.05	3469.45	1407.45	321.34	558.266	207.274	439.993	4437.3	6246.62	6060.57	4172.07	1545.42	4241.19	4565.28	4958.52	5018.29	693.896	3352.83	795.776	3156.75	4269.57	4347.77	3907.33	3053.57	3601.12	4065.2	4724.35	4842.29	736.865	NaN	3205.71	4338.71	NaN	4277.18	5186.95	4398.8	5173.68	1516.55	5681.83
9.75	212.117	1705.75	4889.96	4140.63	4451.38	912.31	211.987	4085.55	487.662	3082.61	2360.72	3621	1459.22	328.248	569.737	207.541	452.41	4456.36	6261.4	6170.63	4288.57	1572.48	4353.77	4593.3	5017.66	5153.63	732.873	3428.67	915.424	3194.09	4376.2	4384.13	3875.19	3042.41	3651.78	4172.21	4621.47	4866.11	732.639	NaN	3356.69	4359.47	NaN	4314.24	5310.17	4413.57	5265.66	1584.38	5559.9
9.83333	212.295	1758.98	4917.05	4255.69	4511.07	954.653	212.11	4287.69	513.86	3227.52	2485.32	3804.45	1539.31	327.466	595.998	207.533	459.513	4422.2	6463.33	6389	4441.44	1543.03	4335.67	4739.11	4955.34	5329.97	855.785	3453.14	902.904	3165.05	4401.59	4391.67	3828.32	3037.04	3814	4179.74	4548.09	4991.15	728.672	NaN	3365.87	4397.41	NaN	4436.23	5327.91	4308.02	5361.99	1630.13	5528.11
9.91667	212.52	1788.03	4975.59	4446.85	4459.32	936.467	212.319	4467.39	552.264	3339.02	2592.93	3941.75	1595.31	335.278	613.897	207.798	483.677	3697.96	6593.1	6530.04	4664.22	1629.44	4401.79	4744.12	4932.77	5440.2	976.039	3455.98	885.681	3100.26	4400.5	4312.65	3872.5	2987.81	3947.79	4215.22	4522.38	5089.33	718.435	NaN	3436.94	4443.15	NaN	4417.57	5330.75	4254.01	5528.06	1665.36	5560.16
10	212.62	1791.33	5053.26	4490.89	4452.68	973.47	212.437	4692.9	586.546	3444.84	2798.36	4108.03	1648.72	334.436	613.481	208.009	474.606	4504.59	6681.15	6544.94	4765.28	1659.39	4487.36	4738.77	5107	5393.07	914.11	3491.95	1133.24	3101	4379.12	4383.24	4006.78	2972.43	4135.14	4349.47	4585	5196.92	732.331	NaN	3529.37	4484.08	NaN	4489.03	5319.23	4238.82	5509.82	1676.42	5575.53
10.0833	212.881	1837.71	5038.28	4657.35	4472.68	977.523	212.636	4948.31	633.119	3593.57	2902.21	4309.26	1769.01	336.615	617.252	207.89	497.186	4534.21	6651.83	6594.33	4772.41	1659.31	4423.28	4799.88	5209.02	5362.05	1185.02	3439.67	1183.03	2948.67	4298.63	4463.06	4126.16	3011.01	4150.43	4456.06	4726.03	5081.76	723.919	NaN	3470.86	4469.85	NaN	4490.99	5359.85	4203.88	5449.68	1762.61	5713.57
10.1667	213.062	1908.22	4959.25	4713.25	4377.5	1016.8	212.719	5097.33	681.388	3707.15	3048.91	4389.81	1802.46	343.367	623.818	208.142	546.279	4535.06	6874.53	6696.7	4796.68	1644.99	4200.66	4977.53	5087.22	5380.31	1112.99	3507.6	1210.04	2945.81	4211.49	4312.94	4294.68	3091.37	4102.21	4521.02	4690.47	5133.53	725.068	NaN	3391.65	4464.44	NaN	4631.59	5430.52	4226.3	5446.38	1859.38	5821.2
10.25	213.348	1900.77	4928.32	4750.58	4340.31	997.868	212.958	5239.97	737.151	3847.41	3208.03	4501.13	1949.82	358.272	657.774	208.273	523.13	4458.6	6980	6699.64	4779.7	1516.74	4489.56	5046.24	5178.22	5492.24	1138.19	3447.71	1243.06	2902.98	4396.52	4275.18	NaN	3180.71	4280.69	4605.95	4666.68	5310.25	730.205	NaN	3422.7	4513.38	NaN	4690.24	5378.81	4418.06	5400.91	1807.97	6013.52
10.3333	213.592	1933.1	5021.7	4797.44	4523.72	1026.46	213.063	5412.05	791.753	3936.96	3340.18	4609.68	1995.9	374.651	693.559	208.493	516.613	4346.89	7048.72	6753.69	4879.01	1419.36	4652.76	5154.78	5114.43	5355.39	1119.6	3406.34	1147.16	2868.54	4338.97	4242.76	NaN	NaN	4349.23	4722.58	4620.62	5313.5	750.107	NaN	3543.34	4425.97	NaN	4762.94	5379.15	4520.99	5297.72	1741.37	6158.05
10.4167	213.861	2026.1	4940.18	4927.17	4735.99	1090.47	213.33	5589.97	825.467	4096.52	3464.33	4690.35	2120.12	387.658	699.583	208.495	584.909	4396.63	7020.1	6591.34	4941.16	1436.63	4775.3	5214.45	5231.81	5437.19	1064.88	3332.82	1137.82	2861.39	4217.22	4247.69	NaN	NaN	4375.85	4962.64	4658.02	5350.56	763.396	NaN	3646.37	4429.82	NaN	4780.58	5406.34	4584.31	5258.21	1657.62	6108.44
10.5	214.116	2113.04	4804.59	4979.62	4853.98	1099.28	213.464	5606.72	898.258	4176.64	3644.18	4652.97	2147.93	386.18	734.808	208.712	567.743	4444.52	7045.2	6364.47	4947.38	1531.42	4873.33	5170.34	5194.08	5216.24	1173.31	3298.69	NaN	2940.09	4231.36	4330.51	NaN	NaN	4293.65	5082.98	4668.94	5301.7	774.06	NaN	3699.95	4389.04	NaN	4760.58	5296.94	4753.49	5381.91	1685.16	6360.5
10.5833	214.245	2216.33	4683.11	5049.01	4930.88	1140.29	213.608	5668.6	1006.25	4333.66	3833.69	4707.41	2203.74	390.437	738.413	208.807	545.274	4505.15	7041.9	6484.9	4950.01	1582.41	5059.46	5107.33	5303.79	5075.33	1140.14	3361.23	NaN	2949.12	4167.73	4409.16	NaN	NaN	4310.81	4927.47	4576	5185.64	791.397	NaN	3720.99	4429.15	NaN	4712.62	5522.51	4759.12	5034.91	1609.69	6301.94
10.6667	214.426	2364.03	4613.57	5044.14	5069.96	1166.28	213.913	5752.77	1107.73	4485.32	3918.41	4777.62	2354.67	399.166	788.499	208.832	627.972	4411.19	7140.79	6371.51	5113.4	1594.82	5062.78	5133.87	5312.03	5193.03	1113.26	3447.09	NaN	3025.12	4207.94	4509.94	NaN	NaN	4405.98	4811.01	4642.01	5112.78	774.226	NaN	3823.44	4596.44	NaN	4653.75	5501.13	4814.17	5079.41	1577.15	6500.88
10.75	214.747	2449.24	4625.48	5104.85	5231.18	1162.64	214.038	5751.2	1197.45	4493.11	4008.65	4720.64	2418.51	406.566	814.983	208.992	669.941	4547.84	7278.44	6365.22	4997.46	1610.61	5272.05	4942.93	5375.66	5162.52	1027.73	3506.73	NaN	3064.39	4211.57	4681.11	NaN	NaN	4429.2	4887.37	4755.21	4911.98	811.498	NaN	3904.99	4770.99	NaN	4508.12	5450.14	4882.27	5245.43	1568.68	6744.98
10.8333	214.811	2553.15	4508.86	5008.64	5369.09	1168.47	214.2	5909.05	1292.92	4585.95	4198.96	4832.05	2576.77	420.916	811.738	209.016	555.45	4568.94	7367	6493	4952.3	1688.85	5346.15	4971.04	5515.53	5166.27	1053.18	3570.41	NaN	3081.76	4280.65	4649.22	NaN	NaN	NaN	NaN	4793.91	4837.31	824.643	NaN	3935.08	4828.11	NaN	4284.43	5494.6	4773.06	5377.74	1589.06	6742.22
10.9167	215.249	2642.04	4406.1	5065.73	5513.17	1199.48	214.563	5839.79	1395.69	4598.61	4310.42	4965.27	2698.97	438.556	841.409	209.088	675.241	4741.74	7378.1	6716.25	5049.28	1665.59	5446.49	5085.73	5524.67	5008.9	1089.42	3626.82	NaN	3118.41	4258.46	4604.58	NaN	NaN	NaN	NaN	4589.82	4924.97	907.022	NaN	3980.99	4890.43	NaN	4207.76	5585.01	4899.67	5311.48	1577.68	6768.07
11	215.341	2740.26	4398.69	5010.03	5585.73	1192.87	214.743	5785.83	1509.87	4618.68	4392.35	5107.14	2822.37	446.506	850.633	209.203	697.924	4824.69	7520.64	6758.73	5152.47	1673.49	5444.46	5059.69	5603.28	5062.9	1094.59	3676.78	NaN	3113.45	4286.88	4581.25	NaN	NaN	NaN	NaN	4651.36	4879.96	895.646	NaN	3997.69	4901.15	NaN	4134.22	5592.39	4758.93	5414.76	1688.03	6733.71
11.0833	215.621	2840.78	4303.61	4898.7	5745.89	1205.92	215.028	5715.02	1651.77	4651.95	4457.76	5150.08	2868.65	458.322	874.121	209.257	635.812	4879.9	7655.84	6852.45	5184.98	1624.17	5531.33	4937.38	5559.41	5120.73	1137.51	3670.98	NaN	3101.49	4265.86	4536.6	NaN	NaN	NaN	NaN	4425.81	4747	903.715	NaN	3967.12	4909.65	NaN	4110.83	5619.13	4610.1	5504.34	1788.19	6746.63
11.1667	215.92	2925.37	4425.18	4886.7	5795.06	1213.37	215.236	5781.56	1807.73	4680.16	4615.24	5265.24	3060.08	460.641	904.873	209.493	662.53	4850.2	7688.89	7041.58	5230.91	1642.28	5689.89	5009.79	5498.81	5393.38	1058.03	3773.34	NaN	3152.3	4279.84	NaN	NaN	NaN	NaN	NaN	4497.02	5006.44	936.54	NaN	3918.51	4979.93	NaN	4125.47	5669.81	4588.56	5506.54	1743.12	6841.67
11.25	216.199	3050.22	4490.19	4936.69	5922.5	1245.84	215.452	5713.67	1943.4	4739.96	4631.38	5447.55	3104.19	459.392	931.685	209.436	700.08	4870.18	7718.35	7128.16	5291.21	1534.85	5734.42	5036.92	5451.09	5385.22	1027.38	3728.03	NaN	3126.63	4307.42	NaN	NaN	NaN	NaN	NaN	4464.04	5194.8	991.262	NaN	3860.72	4913.07	NaN	4289.23	5691.26	4694.6	5637.4	1819.32	6827.05
11.3333	216.488	3152.41	4415.79	4958.35	6061.71	1284.14	215.693	5664.68	2029.44	4679.88	4747.25	5700.23	3275.53	469.661	954.839	209.694	730.692	4852.25	7723.21	7047.09	5322.58	1519.06	5745.25	5194.06	5388.48	5345.77	1033.87	3703.39	NaN	3138.37	4269.38	NaN	NaN	NaN	NaN	NaN	4506.39	5407.11	1036.43	NaN	3848.19	NaN	NaN	4373.93	5733.32	4766.4	5396.38	1881.55	6846.14
11.4167	216.675	3293.11	4407.5	4894.49	6152.6	1281.67	215.889	5716.56	2087.35	4655.13	4927.06	5877.5	3230.89	456.988	981.045	209.621	690.153	4833.27	7504.3	6894.1	5329.96	1597.5	5634.5	5141.3	5242.15	5549.7	891.606	3665.16	NaN	3125.98	4269.62	NaN	NaN	NaN	NaN	NaN	NaN	5414.9	1256.28	NaN	3841.33	NaN	NaN	4463.29	5703.83	4714.24	5306.44	2067.94	6856.64
11.5	216.886	3354.4	4665.73	4939.2	6290.92	1312.78	216.156	5905.85	2186.68	4586.21	5045.55	6093.97	3436.76	506.064	979.901	209.678	682.739	4779.35	7590.58	6863.18	5377.64	1637.3	5609	5336.31	5072.76	5596.14	912.91	3607.21	NaN	3132.33	4164.51	NaN	NaN	NaN	NaN	NaN	NaN	5473.12	1017.28	NaN	3818.11	NaN	NaN	4644.77	5776.16	4656.19	5318.67	1965.77	6986.4
11.5833	217.248	3397.3	4678.08	4956.64	6263.23	1367.53	216.411	6052.41	2350.85	4533.37	5059.53	6158.63	3695.73	517.051	1022.52	209.814	697.24	4872.38	7633.4	6691.29	5451.9	1637.03	5456.94	5270.06	4936.17	5559.29	863.722	3607.69	NaN	3162.62	NaN	NaN	NaN	NaN	NaN	NaN	NaN	5491.95	1000.04	NaN	3836.13	NaN	NaN	4718.08	5733.91	4681.84	5398.69	1981.03	7263.76
11.6667	217.504	3485.03	4644.9	5095.31	6461.39	1301.35	216.768	6223.44	2526.7	4529.76	5104.59	6294.55	3813.59	528.955	1066.75	209.841	774.447	4823.54	7110.56	6624.47	5405.1	1669.09	5412.69	5455.72	4956.78	5278.69	946	3640.11	NaN	NaN	NaN	NaN	NaN	NaN	NaN	NaN	NaN	5511.09	981.878	NaN	3868.47	NaN	NaN	4773.22	5537.74	4629.71	5540.79	2071.37	7435.93
11.75	217.75	3644.2	4749.27	5132.22	6612.69	1344.09	217.005	6330.12	2708	4648.9	5200.6	6408.88	3942.13	533.237	1097.25	209.83	759.1	4788.53	6878.59	6621.51	5300.97	1675.12	5374.92	5436.57	4965.18	5184.94	NaN	3671.51	NaN	NaN	NaN	NaN	NaN	NaN	NaN	NaN	NaN	5471.04	990.623	NaN	3894.86	NaN	NaN	4753.83	5352.86	4664.66	5476.97	2079.38	7637.58
11.8333	218.046	3746.41	4813.66	5215.22	6748.6	1359.08	217.209	6489.14	2845.54	4759.66	5306.23	6525.59	4007.87	553.331	1136.91	209.973	704.254	4746.1	6574.9	6676.9	5383.91	1757.58	5430.6	5449.82	4915.91	5022.72	NaN	3628.65	NaN	NaN	NaN	NaN	NaN	NaN	NaN	NaN	NaN	5317.98	1045.86	NaN	3842.48	NaN	NaN	4594.63	5136.57	4652.53	5465.11	1966.75	7507.75
11.9167	218.366	3807.58	4693.89	5270.86	6723.43	1396.3	217.474	6590.66	3000.85	4893.7	5465.72	6688.71	4158.07	564.603	1152.54	209.987	671.116	4887.38	6554.88	6608.35	5353.1	1708.12	5628.56	5399.59	4890.41	4933.49	NaN	3691.12	NaN	NaN	NaN	NaN	NaN	NaN	NaN	NaN	NaN	5408.7	1043.28	NaN	3861.54	NaN	NaN	4453.08	5018.14	4589.48	5475.04	1944.99	7783.01
12	218.708	3802.49	4693.1	5334.18	6953.34	1437.44	217.935	6601.72	3145.95	5053.74	5632.42	6830.49	4368.06	574.117	1199.58	209.922	659.799	4893.11	6443.93	6545.02	5525.89	1746.32	5758.29	5682.65	4895.46	4743.52	NaN	3801.63	NaN	NaN	NaN	NaN	NaN	NaN	NaN	NaN	NaN	5299.81	1047.63	NaN	3861.78	NaN	NaN	4522.28	4817.32	4466.12	5611.4	1966.37	7649.85
12.0833	218.971	3831.04	4610.52	5412.5	6970.22	1444.21	218.058	6581.15	3207.87	5104.44	5860.33	6966.57	4533.37	571.577	1240.34	210.177	654.877	5017.24	6171.67	6571.72	5583.7	1806.4	5869.8	5622.82	4861.1	4598.83	NaN	3857.32	NaN	NaN	NaN	NaN	NaN	NaN	NaN	NaN	NaN	5241.55	1059.12	NaN	3865.62	NaN	NaN	4500.74	4827.45	4448.22	5733.88	1924.42	7465.44
12.1667	219.252	3961.17	4607.77	5507.74	6930.36	1486.47	218.381	6574.29	3334.8	5183.81	6032.04	7091.83	4607	571.613	1277.53	210.123	654.046	5184.74	6269.1	6632.09	5547.69	1826.75	5776.3	5688.01	4711.09	4698.89	NaN	3906.6	NaN	NaN	NaN	NaN	NaN	NaN	NaN	NaN	NaN	5038.15	1039.77	NaN	3744.17	NaN	NaN	4547.31	4661.6	4298.15	5429.09	1940.96	7533.54
12.25	219.695	4132.21	4605.5	5521.27	6985.05	1514.97	218.679	6472.37	3479.48	5257.28	6191.51	7152.28	4863.37	593.16	1305.61	210.197	659.107	5188.8	6362.72	6799.36	5643.23	1762.25	5832.53	5580.23	4892.05	4653.79	NaN	3911.21	NaN	NaN	NaN	NaN	NaN	NaN	NaN	NaN	NaN	4683.11	1091.14	NaN	3560.58	NaN	NaN	4698.88	4583.78	4375.64	5423.46	2014.35	7707.37
12.3333	220.044	4071.97	4422.94	5557.29	6856.8	1512.1	218.908	6388.99	3586.73	5384.77	6208.26	7075.13	4827.55	589.936	1358.99	210.343	667.755	5125.51	6399.91	7001.56	5566.19	2006.97	5920.97	5527.39	4764.64	4471.73	NaN	3952.7	NaN	NaN	NaN	NaN	NaN	NaN	NaN	NaN	NaN	4504.24	1071.51	NaN	3666.19	NaN	NaN	4533.95	4651.54	4299.81	5218.03	2007.74	7813.4
12.4167	220.486	4288.19	4505.51	5616.78	7027.08	1544.03	219.32	6439.99	3868.13	5498.16	6475.58	7135.19	5147.18	557.094	1375.85	210.277	690.095	5260.67	6675	6974.85	5358.88	1848.3	6011.12	5584.75	4811.34	4341.95	NaN	3977.79	NaN	NaN	NaN	NaN	NaN	NaN	NaN	NaN	NaN	NaN	1042.58	NaN	3525.1	NaN	NaN	4395.05	4807.61	4322.03	5223.44	2027.8	7821.07
12.5	220.929	4392.88	4375.46	5525.77	7162.14	1570.77	219.709	6391.9	3987.28	5538	6521.24	6987.93	5214.22	569.926	1442.16	210.581	728.653	5263.19	7110.96	7063.17	5391.37	1905.44	6135.83	5603.28	4734.59	4370.59	NaN	4047.56	NaN	NaN	NaN	NaN	NaN	NaN	NaN	NaN	NaN	NaN	1076.2	NaN	3511.22	NaN	NaN	4523.36	4876.49	4388.61	5106.72	2149.86	7714.77
12.5833	221.23	4402.1	4336.45	5633.51	7136.4	1591.82	220.083	6239.44	4107.4	5538.4	6551.01	6972.23	5317.02	571.863	1483.02	210.627	720.231	5286.52	7082.25	7029.68	5545.94	1903.65	6068.44	5395.93	4603.33	4297.86	NaN	4045.98	NaN	NaN	NaN	NaN	NaN	NaN	NaN	NaN	NaN	NaN	1088.89	NaN	3549.92	NaN	NaN	4577.53	4968.21	4484.44	5060.26	2134.5	7531.99
12.6667	221.527	4671.64	4297.19	5645.11	7117.7	1650.24	220.421	6221.69	4230.31	5574.62	6623.62	7027.45	5348.48	584.263	1531.19	210.481	729.316	5310.57	7071.37	6982.88	5874.16	1745.03	6061.45	5388.23	4523.19	NaN	NaN	4115.07	NaN	NaN	NaN	NaN	NaN	NaN	NaN	NaN	NaN	NaN	1035.61	NaN	3629.5	NaN	NaN	4593.38	4811.43	4480.24	4887.61	2013.54	7476.97
12.75	221.92	4815.81	4439.03	5675.33	6840.44	1652.21	220.724	6160.58	4300.56	5416.81	6487.04	7133.28	5548.61	598.964	1574.75	210.532	733.703	5342.94	7166.62	7000.49	6035.17	1829.57	6021.72	5467.3	4665.11	NaN	NaN	4138.98	NaN	NaN	NaN	NaN	NaN	NaN	NaN	NaN	NaN	NaN	1077.44	NaN	NaN	NaN	NaN	4512.63	4830.52	4472.3	4946.99	2108.89	7268.81
12.8333	222.203	4871.22	4373.8	5625.2	6681.48	1707.41	221.062	6033.19	4335.47	5352.29	6424.24	7125.85	5516.49	589.704	1623.56	210.6	758.819	5208.75	7410.89	6816.57	5871.47	1752.93	5686.51	5418.62	4753.21	NaN	NaN	4109.64	NaN	NaN	NaN	NaN	NaN	NaN	NaN	NaN	NaN	NaN	1034.21	NaN	NaN	NaN	NaN	4573.18	4889.21	4389.88	4974.76	2000.29	7238.27
12.9167	222.814	5057.47	4516.2	5537.75	6614.1	1751.24	221.383	6004.3	4409.71	5309.85	6467.57	7067.08	5527.14	591.794	1671.04	210.488	942.56	5398.98	7284.51	6648.25	6053.09	1886.52	5632.41	5347.66	4790.48	NaN	NaN	4011.03	NaN	NaN	NaN	NaN	NaN	NaN	NaN	NaN	NaN	NaN	1001.53	NaN	NaN	NaN	NaN	4546.03	5084.14	4351.79	4974.36	2352.48	7160.48
13	223.105	5187.85	4589.93	5504.77	6583.5	1810.46	221.738	5990.98	4473.94	5311.68	6438.44	6978.67	5568.01	598.685	1735.66	210.503	968.996	5512.2	7227.95	6607.85	6059.99	1836.4	5401.47	5302.15	4540.58	NaN	NaN	3916.96	NaN	NaN	NaN	NaN	NaN	NaN	NaN	NaN	NaN	NaN	952.157	NaN	NaN	NaN	NaN	4553.31	5102.29	4302.52	4804.53	2327.86	7003.06
13.0833	223.478	5352.84	4638.35	5425.64	6812	1855.12	222.264	6080.68	4517.8	5271.31	6375.51	6856.73	5345.46	612.321	1748.59	210.735	1024.1	5513.93	7201.76	6657.08	6151.3	1903.3	5352.82	5270.85	4488.68	NaN	NaN	3926.89	NaN	NaN	NaN	NaN	NaN	NaN	NaN	NaN	NaN	NaN	1033.71	NaN	NaN	NaN	NaN	4666.94	5213.56	4262.42	4874.78	2374.2	7129.49
13.1667	223.995	5440.6	4688.81	5342.91	6570.92	1895.76	222.703	6229.17	4649.01	5199.8	6446.28	6876.37	5434.44	614.8	1782.68	210.795	1044.18	5519.98	7174.06	6573.28	6134.91	2043.51	5256.6	5408.01	4439.17	NaN	NaN	3768.76	NaN	NaN	NaN	NaN	NaN	NaN	NaN	NaN	NaN	NaN	1036.82	NaN	NaN	NaN	NaN	4670.28	5272.21	4197.94	4969.39	2868.37	7162.08
13.25	224.407	5515.61	4751.2	5332.33	6448.6	1880.1	223.163	6296.61	4696.54	5210.63	6298.27	6900.49	5444.6	604.984	1826.02	210.678	997.774	5516.29	7140.75	6732.09	6066.1	1997.53	5022.81	5458.1	4491.19	NaN	NaN	3707.86	NaN	NaN	NaN	NaN	NaN	NaN	NaN	NaN	NaN	NaN	1064.51	NaN	NaN	NaN	NaN	4617.89	5187.75	4017.07	4994.03	2159.57	7108.64
13.3333	224.993	5716.46	4962.24	5330.6	6416.92	1928.32	223.636	6377.12	4640.09	5144.36	6317.19	7198.56	5309.87	631.394	1865.27	210.729	930.012	5431.9	7212.8	6684.1	6092.17	1857.52	5065.59	5529.4	4507.11	NaN	NaN	3685.37	NaN	NaN	NaN	NaN	NaN	NaN	NaN	NaN	NaN	NaN	1006.09	NaN	NaN	NaN	NaN	4515.87	5056.77	4010.23	4987.95	2151.31	7038.26
13.4167	225.391	5770.44	4979.17	5299.82	6500.42	1963.96	224.099	6442.59	4734.62	5136.68	6403.45	7349.95	5211.42	611.608	1905.38	211.016	913.791	5406.62	7052.47	6724.77	6142.21	1826.78	5129.44	5373.93	4533.17	NaN	NaN	3728.06	NaN	NaN	NaN	NaN	NaN	NaN	NaN	NaN	NaN	NaN	1067.62	NaN	NaN	NaN	NaN	4532.1	5019.65	3979.55	5104.07	2240.59	7207.42
13.5	225.881	5748.56	5111.51	5490.91	6580.17	2026.32	224.566	6539.11	4751.04	5201.36	6526.25	7289.93	5152.47	625.386	1955.96	210.767	797.283	5182.87	7090.13	6897.52	6167.16	1773.79	5101.12	5293.81	4457.6	NaN	NaN	3636	NaN	NaN	NaN	NaN	NaN	NaN	NaN	NaN	NaN	NaN	1010.78	NaN	NaN	NaN	NaN	4573.32	4863.88	3931.14	5137.07	2055.05	7071.37
13.5833	226.467	5903.44	5231.03	5558.05	6657.78	1990.86	224.925	6666.81	4840.44	5240.96	6649.3	7493.17	5138.87	639.102	1999.17	210.734	715.132	4997.18	7197.02	7086.31	6255.73	1791.17	5121.4	5134.29	4374.06	NaN	NaN	3745.01	NaN	NaN	NaN	NaN	NaN	NaN	NaN	NaN	NaN	NaN	1068.85	NaN	NaN	NaN	NaN	4202.72	4716.66	3916.15	5124.61	2035.06	7084.34
13.6667	226.956	5975.05	5321.98	5612.96	6776.32	2033.83	225.426	6749.69	4932.01	5279.34	6746.7	7636.28	5273.78	663.095	2080.57	210.797	701.106	4781.39	7014.38	7118.09	6170.51	1914.75	5111.83	5214.89	4431.03	NaN	NaN	3747.68	NaN	NaN	NaN	NaN	NaN	NaN	NaN	NaN	NaN	NaN	1099.43	NaN	NaN	NaN	NaN	4504.46	4747.03	4050.32	5191.53	2054.82	7048.16
13.75	227.135	6055.55	5432.97	5870.87	6822.13	2019.78	225.786	6818.88	5041.89	5286.5	6862.33	7738.38	5128.7	672.357	2099.94	210.805	731.4	4660.27	6954.66	7176.18	6248	1844.55	5246.41	5209.37	4496.43	NaN	NaN	3844.22	NaN	NaN	NaN	NaN	NaN	NaN	NaN	NaN	NaN	NaN	1108.35	NaN	NaN	NaN	NaN	4527.83	4742.76	4056.69	5218.32	2121.53	6767.51
13.8333	227.705	5982.29	5461.48	5884.75	6922.03	2082.76	226.184	6858.14	5105.88	5308.65	6791.27	7890.68	5119.35	711.495	2220.46	210.987	776.557	4539.65	7190.31	7173.15	6277.78	1860.98	5058.96	5209.4	4684.41	NaN	NaN	3825.36	NaN	NaN	NaN	NaN	NaN	NaN	NaN	NaN	NaN	NaN	1136.46	NaN	NaN	NaN	NaN	4712.41	4691.15	4083.01	5370.48	1975.73	6884.7
13.9167	228.444	5978.05	5485.36	5847.08	6943.4	2062.83	226.617	6841.43	5064.01	5260.28	6793.05	8110.34	5380.55	727.496	2328.55	210.773	823.265	4600	7100.14	7217.95	6276.11	1874.1	5240.81	5141.44	4714.08	NaN	NaN	3879.71	NaN	NaN	NaN	NaN	NaN	NaN	NaN	NaN	NaN	NaN	1164.1	NaN	NaN	NaN	NaN	4816.92	4701.86	4085.58	5284.5	1892.68	6787.69
14	228.749	5988.09	5638.63	5894.51	6946.63	2111.52	227.094	6787.09	5131.92	5392.03	6733.56	8113.77	5452.16	751.199	2323.05	210.806	825.227	4505.71	7121.88	7036.48	6288.66	1831.08	5352.32	4845.56	4763.31	NaN	NaN	3899.9	NaN	NaN	NaN	NaN	NaN	NaN	NaN	NaN	NaN	NaN	1106.93	NaN	NaN	NaN	NaN	4929.68	4840.61	4012.7	5307.61	1779.54	6862.12
14.0833	229.326	5975.72	5697.76	6002.54	7028.46	2190.34	227.438	6497	5113.07	5406.92	6759.83	8332.32	5527.67	790.973	2391.01	210.881	789.346	4614.7	7007.5	7134.18	6352.19	1797.5	5349.21	4947.02	4811.25	NaN	NaN	3888.23	NaN	NaN	NaN	NaN	NaN	NaN	NaN	NaN	NaN	NaN	1066.88	NaN	NaN	NaN	NaN	4996.88	4859.19	3980.17	5074.42	1920.92	6814.15
14.1667	229.805	5914.06	5597.66	6075.66	6943.65	2204.33	227.798	6506.18	5199.22	5424.29	6767.12	8416.1	5670.49	794.558	2436.84	210.948	718.264	4555.14	6974.52	7038.87	6342.83	1645.45	5351.09	4951.58	4741.07	NaN	NaN	3815.86	NaN	NaN	NaN	NaN	NaN	NaN	NaN	NaN	NaN	NaN	1086.61	NaN	NaN	NaN	NaN	4849.33	4805.85	3934.32	5048.57	1884.7	6587.23
14.25	230.351	5864.18	5632.32	6179.69	6986.12	2210.5	228.111	6387.94	5192.35	5405.23	6696.89	8356.86	5813.16	788.201	2475.49	210.907	704.024	4581.83	6793.53	6772.74	6367.27	1689.24	5355.2	5053.64	4484.68	NaN	NaN	3717.3	NaN	NaN	NaN	NaN	NaN	NaN	NaN	NaN	NaN	NaN	1033.93	NaN	NaN	NaN	NaN	4987.56	4827.43	3889.56	5024.64	1999.16	6658.9
14.3333	231.288	5914.31	5609.81	6158.69	6979.74	2235.76	NaN	NaN	NaN	NaN	NaN	NaN	NaN	NaN	NaN	211.032	691.958	4609.6	6643.58	6678.5	6307.23	1659.8	5415.08	5201.62	4240.32	NaN	NaN	3750.49	NaN	NaN	NaN	NaN	NaN	NaN	NaN	NaN	NaN	NaN	1121.23	NaN	NaN	NaN	NaN	5064.39	4686.65	3842.29	4994.71	1882.51	6481.4
14.4167	231.8	6025.32	5502.2	6250.95	7140.01	2288.64	NaN	NaN	NaN	NaN	NaN	NaN	NaN	NaN	NaN	211.287	668.707	4634.91	6454.43	6952.44	6220.77	1831.32	5514.88	5258.34	4366.8	NaN	NaN	3681.03	NaN	NaN	NaN	NaN	NaN	NaN	NaN	NaN	NaN	NaN	1167.7	NaN	NaN	NaN	NaN	5185.74	4666.86	3715.85	5100.8	2005.58	6747.68
14.5	232.039	6109.93	5446.79	6109.99	7298.26	2415.86	NaN	NaN	NaN	NaN	NaN	NaN	NaN	NaN	NaN	211.009	671.296	4175.55	6532.7	7285.04	6236.65	1581.85	5271.12	5393.02	4067.6	NaN	NaN	3544.7	NaN	NaN	NaN	NaN	NaN	NaN	NaN	NaN	NaN	NaN	1114.77	NaN	NaN	NaN	NaN	5364.23	4643.14	3557.13	5157.78	1952.56	6644.79
14.5833	232.571	5964.54	5452.26	6154.84	7450.59	2540.64	NaN	NaN	NaN	NaN	NaN	NaN	NaN	NaN	NaN	211.07	700.814	4685.17	6413.32	7369.25	6401.13	1614.43	5571.3	5396.08	3860.26	NaN	NaN	3469.36	NaN	NaN	NaN	NaN	NaN	NaN	NaN	NaN	NaN	NaN	1158.83	NaN	NaN	NaN	NaN	5481.19	4537.8	3576.52	5190.46	2045.89	6661.61
14.6667	NaN	NaN	NaN	NaN	NaN	NaN	NaN	NaN	NaN	NaN	NaN	NaN	NaN	NaN	NaN	211.051	678.438	4580.85	6448.19	7237.7	6463.05	1703.34	5532.55	5327.93	3916.4	NaN	NaN	3472.05	NaN	NaN	NaN	NaN	NaN	NaN	NaN	NaN	NaN	NaN	1163.08	NaN	NaN	NaN	NaN	5507.08	4471.06	3635.42	5270.45	1967.66	6719.87
14.75	NaN	NaN	NaN	NaN	NaN	NaN	NaN	NaN	NaN	NaN	NaN	NaN	NaN	NaN	NaN	211.138	674.866	4549.75	6379.94	7038.29	6376.15	1341.43	5398.39	5147.56	3832.98	NaN	NaN	3445.05	NaN	NaN	NaN	NaN	NaN	NaN	NaN	NaN	NaN	NaN	1132.29	NaN	NaN	NaN	NaN	5633.22	4303.32	3601.56	5340.4	1963.31	6606.16
14.8333	NaN	NaN	NaN	NaN	NaN	NaN	NaN	NaN	NaN	NaN	NaN	NaN	NaN	NaN	NaN	211.169	648.597	4768.05	6361	6973.01	6299.56	1575.23	5219.94	5068.07	3936.13	NaN	NaN	3527	NaN	NaN	NaN	NaN	NaN	NaN	NaN	NaN	NaN	NaN	1141.55	NaN	NaN	NaN	NaN	5718.27	4344.65	3631.47	4991.63	1992.53	6730.73
14.9167	NaN	NaN	NaN	NaN	NaN	NaN	NaN	NaN	NaN	NaN	NaN	NaN	NaN	NaN	NaN	211.338	671.558	4805.64	6359.67	7036.86	6358.66	1555.51	4758.83	5082.29	3913.43	NaN	NaN	3581.41	NaN	NaN	NaN	NaN	NaN	NaN	NaN	NaN	NaN	NaN	1133.27	NaN	NaN	NaN	NaN	5756.44	4447.48	3651.88	5077.94	1998.37	6862.34
15	NaN	NaN	NaN	NaN	NaN	NaN	NaN	NaN	NaN	NaN	NaN	NaN	NaN	NaN	NaN	211.342	660.762	4831.35	6078.98	7124.58	6347.43	1555.01	4550.76	5045.94	3854.53	NaN	NaN	3615.96	NaN	NaN	NaN	NaN	NaN	NaN	NaN	NaN	NaN	NaN	1138.86	NaN	NaN	NaN	NaN	5620.53	4535.86	3675.1	5045.88	1806.39	6996.62
[truncated: 27 more columns]

## Sheet: 0.25h_total
	Run 1									Run 2						Run 3
		Budding events (hr)
		1	2	3	4	5	6	7	8		9	10	11	12	13		14	15	16	17	18	19	20	21	22	23	24	25	26	27	28	29	30	31	32	33	34	35	36	37	38	39	40	41	42	43	44	45	46
		1.25	1.58333	2.08333	0.416667	1.5	2.83333	1.5	0.833333		0.333333	1.25	1.25	1.33333	2.75		1.66667	1.41667	0.75	0.166667	0.25	0.833333	1.25	1.16667	1.83333	1.16667	0.25	0.416667	0.583333	1.66667	0.166667	0.916667	1.41667	0.666667	0.916667	0.583333	1	0.666667	2.25	1.16667	0.75	0.25	1.41667	1.91667	0.833333	1.33333	1.08333	1.25	0.666667
		2.75	3	3.41667	1.83333	2.91667	4.33333	2.75	2.25		2.75	3	3.25	3.08333	3.91667		2.83333	2.75	1.91667	1.5	1.5	1.91667	2.33333	2.33333	2.91667	2.41667	1.25	1.58333	1.83333	3.25	2.75	2.25	2.83333	1.91667	2.16667	2.25	2.33333	1.91667	3.66667	2.5	2.16667	1.5	2.5	3.33333	2	3.08333	2.41667	2.16667	1.91667
		4.08333	4.33333	5.08333	3.58333	11.1667	5.75	4	4.16667		4.08333	4.91667	4.91667	4.75	5.41667		5.25	4	2.83333	2.66667	2.66667	3	3.58333	3.5	4.16667	3.58333	2.58333	2.75	3.25	6.41667	3.91667	3.66667	4	3.25	3.41667	3.66667	3.91667	3.16667		4.08333	5.5	2.83333	6.66667	5.66667	3.25	12.6667	4	3.5	2.83333
		5.41667	5.83333	7.16667	4.83333		6.91667	5.25	5.91667		5.5	6.16667	6.33333	6.08333	6.83333		7.25	7.33333	4.08333	3.75	3.83333	4.08333	6	5.83333	7.33333	5.66667	3.83333	4	5.16667	9.41667	7.58333	8.16667	7.08333	5.33333	5.91667	6.25	6.83333	5.5		7.33333	7.83333	4	8.33333	7.25	5.16667		12.4167		4.33333
		6.91667	7.08333	8.75	6.25		8.58333	6.25	7.16667		6.75	7.83333	7.66667	7.33333	8.25		8.66667	8.83333	7.08333	6.16667	6.91667	7.16667	7.5	7.41667	8.83333	7.33333	5.75	7	7.16667			11.5	8.83333	7.33333		7.75	8.16667	8.08333				7.25		9.08333	7.66667		14.8333		7.5
		8	8.33333	9.91667	7.58333		9.75	7.41667	8.75		8	9.16667	9.16667	8.66667	9.91667		10.5833	10.4167	9.58333	8.08333	9.08333	9.91667	8.83333	8.91667	10.8333	9.16667	7.41667	8.66667	8.83333			12.5833	11.0833	8.75				9.16667				9.5		10.8333	9.5				8.91667
		9.33333	9.5	11.3333	9		10.9167	9	12		9.16667	10.75	10.4167	9.66667	12.1667		12.3333	12	10.9167	10.0833	11.0833	11.3333	12.5833	10.5		10.5	9.16667	10.25	10.1667			13.8333	12.4167	10.6667				10.9167							11				10.4167
		10.5833	10.9167	12.5833	10.25		12.75	10.6667			10.5	12.9167	12	10.8333	13.5833				12.4167	11.8333	12.0833		14.0833	12.4167		12.0833	10.8333	12.0833																					12.4167
		12.4167	12.1667	13.8333	11.6667			12.4167			11.75	14.75	13.4167	12.3333						14.5						13.6667	12.75	13.6667
			13.75								12.9167			13.8333
		Gal1p-YFP fluorescent intensity (arbitrary unit)
Time (hr)	Red FI	1	2	3	4	5	6	7	8	Red FI	9	10	11	12	13	Red FI	14	15	16	17	18	19	20	21	22	23	24	25	26	27	28	29	30	31	32	33	34	35	36	37	38	39	40	41	42	43	44	45	46
0	7480.04	461.878	461.692	823.69	918.95	719.453	1019.2	492.523	948.596	7292.91	664.023	640.233	966.589	1364.19	1450.64	3931.63	507.407	525.272	402.144	441.968	424.337	363.047	393.451	540.009	379.459	738.514	682.446	315.408	981.83	207.232	208.627	542.212	463.423	595.06	468.289	400.357	366.581	552.38	212.913	510.934	501.12	471.753	471.251	427.845	631.607	708.941	702.208	374.805	565.657
0.0833333	6838.16	456.116	456.655	825.541	904.681	700.104	1025.78	486.241	934.921	7724.91	654.608	630.245	954.393	1334.33	1440.65	3666.52	512.79	511.017	394.544	433.6	418.912	363.165	389.222	536.783	370.21	729.048	676.915	314.201	970.891	206.966	208.057	521.998	454.863	595.584	463.569	391.231	360.56	540.613	211.592	500.076	500.759	466.723	463.067	453.56	613.539	702.242	686.02	382.658	551.852
0.166667	6426.02	444.799	449.001	820.759	898.23	681.054	1016.43	474.369	916.037	7616.11	622.48	597.931	870.686	1254.67	1324.29	3485.83	505.708	507.746	384.359	432.226	418.244	358.882	381.745	527.872	377.193	705.993	683.107	314.975	960.489	206.879	207.547	530.529	445.029	588.836	449.602	387.468	355.872	533.767	212.626	493.788	504.637	460.045	465.461	468.515	600.643	707.916	690.721	378.042	540.734
0.25	6146.46	439.22	445.6	815.831	891.42	665.604	993.709	466.518	906.397	7194.59	641.514	606.54	877.56	1265.33	1369.98	3336.59	499.364	510.91	381.956	426.424	415.723	356.45	373.232	512.429	373.953	691.562	672.903	316.298	953.528	207.018	208.474	533.584	440.689	580.598	447.324	383.411	354.443	529.544	212.828	486.297	493.905	451.693	452.588	497.21	593.34	696.681	675.389	370.405	534.357
0.333333	5905.91	449.124	445.777	826.544	881.806	655.811	987.404	464.218	913.378	6872.7	640.91	589.273	855.616	1224.64	1345.68	3218.67	497.213	510.427	373.158	421.494	410.783	352.372	369.06	506.047	369.145	677.417	657.563	320.566	948.154	207.437	209.512	531.808	437.946	572.557	433.317	391.746	355.337	525.387	212.986	473.808	494.882	445.833	444.532	514.333	584.513	694.912	664.323	363.273	524.095
0.416667	5751.4	427.271	440.955	820.782	865.912	640.342	958.536	450.496	880.296	6693.43	638.833	582.154	841.52	1215.57	1309.09	3111.45	493.089	504.097	370.617	413.749	406.091	346.799	358.957	494.867	354.778	665.147	643.296	320.749	947.763	207.587	209.883	527.345	427.692	567.618	418.339	387.689	348.945	517.485	213.589	461.373	495.835	437.98	437.527	495.839	583.358	680.806	657.374	354.611	520.126
0.5	5590.46	409.827	432.7	813.873	865.192	630.471	963.723	447.323	868.287	6476	631.915	578.273	825.202	1206.73	1310.76	3012.93	485.011	485.148	368.615	408.9	398.795	343.3	350.177	478.31	368.415	654.581	634.356	321.147	941.159	208.289	209.951	515.65	417.827	562.068	413.786	380.221	344.681	507.875	212.729	440.341	489.423	426.754	426.84	521.427	575.411	669.278	636.806	345.496	511.878
0.583333	5469.35	399.833	426.565	802.799	846.35	600.702	945.122	440.352	845.698	6362.23	623.758	565.094	799.994	1179.19	1296.76	2944.94	476.475	470.736	369.917	401.84	393.767	341.779	340.483	444.587	366.402	647.736	622.337	323.14	932.584	207.909	209.178	513.761	412.538	568.438	413.471	375.78	338.484	504.496	212.879	428.737	492.054	418.583	416.34	544.218	572.681	658.759	629.841	333.301	513.18
0.666667	5355.67	389.649	413.245	781.239	834.118	576.662	932.929	425.667	839.894	6150.74	619.152	560.776	794.167	1185.59	1291.47	2871.01	465.712	442.546	367.556	382.374	378.108	338.055	330.798	418.874	363.692	615.863	604.271	323.027	901.67	208.375	209.055	507.799	402.258	555.193	407.822	369.675	334.55	499.241	213.291	409.007	500.925	407.896	403.853	538.563	560.587	650.191	618.192	324.622	508.049
0.75	5269.23	382.214	401.478	780.023	808.078	559.198	931.52	420.324	828.993	5991.26	607.895	550.186	785.117	1182.84	1265.98	2907.61	458.009	434.634	364.312	368.771	372.325	336.329	323.19	402.597	361.573	604.374	585.388	323.226	935.933	208.268	208.668	505.358	392.804	556.694	404.104	370.111	331.038	486.674	213.459	402.286	503.818	398.595	393.628	542.591	553.553	635.028	614.629	317.591	500.773
0.833333	5169.4	378.416	392.411	772.195	788.622	548.617	916.273	418.299	819.158	5825.74	601.838	546.528	774.689	1169.63	1237.77	2764.83	444.83	422.903	357.616	360.484	359.509	335.141	320.237	397.174	354.559	587.382	549.758	322.674	930.393	208.537	208.466	502.498	387.277	546.788	399.998	362.189	327.361	489.785	212.884	397.557	499.556	385.524	384.938	534.506	536.851	625.123	601.34	313.93	490.271
0.916667	5075.44	371.9	374.867	761.106	772.294	529.01	877.818	415.077	810.435	5617.69	575.988	496.187	666.811	1127.72	1232.24	2768.59	440.393	418.094	355.825	348.187	350.536	332.567	318.482	398.484	347.792	571.118	520.913	320.529	933.229	208.717	208.411	492.689	383.883	544.573	394.307	356.316	324.588	480.677	214.075	393.108	510.263	379.694	374.835	518.338	535.3	611.641	588.914	312.619	486.468
1	4997.19	369.685	367.301	746.372	739.85	521.116	847.341	425.815	805.023	5436.43	581.296	540.235	765.555	1207.37	1162.42	2733.91	432.972	409.745	349.76	345.362	339.846	328.19	316.118	396.944	342.139	559.268	497.831	314.701	917.07	208.676	208.395	494.21	380.468	530.672	390.462	346.864	321.51	471.699	214.49	391.264	507.217	375.631	364.317	514.305	514.938	605.114	583.464	312.91	478.214
1.08333	4912.31	369.021	359.151	736.172	714.095	518.083	841.45	445.174	797.817	5278.28	565.528	537.187	759.21	1210.97	1146.24	2682.09	423.282	403.379	343.03	343.283	337.41	321.933	317.11	394.852	331.41	548.204	489.676	307.3	906.787	208.614	208.44	486.989	373.396	521.509	390.08	339.319	319.198	458.101	215.112	387.03	499.46	366.784	356.907	507.856	493.145	587.647	569.323	312.968	464.558
1.16667	4843.82	364.299	356.764	727.772	693.142	514.247	815.977	463.707	771.38	5154.55	548.352	531.709	754.893	1219.95	1130.41	2662.21	428.82	403.716	334.713	343.287	336.203	314.434	317.753	389.886	324.39	553.076	479.498	302.076	906.467	208.785	208.315	483.627	370.572	505.702	389.025	336.168	313.629	442.069	215.125	382.685	497.681	372.421	357.651	491.261	475.167	581.417	557.792	312.169	451.646
1.25	4761.9	359.971	351.339	723.009	661.978	509.689	784.157	484.293	749.014	5036	535.012	524.454	742.373	1217.42	1095.79	2622.37	435.679	401.369	325.731	343.612	333.012	306.328	315.99	389.61	317.726	519.001	474.382	301.136	889.44	208.27	208.621	478.472	370.748	487.665	381.286	329.726	319.565	429.669	215.838	379.679	492.435	369.816	357.517	480.386	454.532	576.413	567.896	311.008	432.056
1.33333	4696.81	362.251	348.73	716.973	634.743	504.935	765.551	514.631	726.361	4916.64	522.712	521.685	727.592	1211.89	1078.28	2588.25	447.558	406.301	318.996	342.828	330.107	298.982	312.105	385.471	317.096	525.135	476.403	302.752	874.946	208.19	209.089	468.557	366.405	468.446	377.889	318.4	315.039	414.823	216.477	376.982	484.514	363.837	353.503	468.002	434.431	575.868	558.824	306.091	415.876
1.41667	4615.39	356.098	345.28	707.415	616.953	504.597	741.366	524.503	693.236	4734.76	513.619	531.441	745.296	1190.73	1072.47	2570.52	473.083	400.525	313.962	343.689	329.078	294.985	310.973	378.036	311.596	520.85	469.623	305.29	840.049	208.343	209.08	452.972	361.484	449.467	370.819	312.176	312.037	399.607	215.693	374.546	474.599	358.948	349.031	459.196	418.866	567.749	552.846	303.44	404.229
1.5	4557.42	350.51	343.989	693.178	605.69	505.599	712.616	535.598	666.625	4615.31	502.797	537.738	730.998	1203.97	1046.73	2521.45	492.998	392.558	314.678	337.182	325.905	292.056	305.271	369.127	309.269	504.354	461.271	304.813	804.134	208.201	208.826	439.431	352.501	437.756	363.06	306.776	307.214	389.649	215.38	364.868	455.502	355.187	344.939	447.871	407.543	552.295	535.806	298.34	391.786
1.58333	4476.79	348.929	344.214	682.398	603.319	507.106	688.925	552.225	633.547	4507.75	498.908	536.421	729.021	1190.1	1031.09	2497.27	507.378	382.68	315.472	329.969	319.457	293.264	299.733	363.926	308.61	494.452	456.029	305.115	782.324	208.655	208.542	429.424	350.679	436.4	356.299	304.238	301.199	385.871	214.714	355.458	445.686	347.492	341.173	446.294	400.717	539.209	517.718	293.992	390.895
1.66667	4419.68	343.126	339.419	668.524	594.76	507.12	655.55	560.013	607.584	4446.19	487.895	534.362	712.717	1186.79	1012.24	2485.85	518.036	372.694	322.072	327.657	312.724	293.291	291.439	350.6	308.72	482.726	444.579	302.19	779.244	208.523	208.885	416.337	341.847	434.395	344.109	304.202	295.718	379.564	214.099	345.612	434.89	340.314	335.948	447.706	396.854	531.567	504.204	290.368	388.017
1.75	4362.25	334.746	335.377	654.4	590.326	500.466	640.397	565.642	588.214	4361.14	479.289	532.528	697.009	1169.07	994.364	2458.2	528.906	363.658	329.293	325.095	307.965	292.69	284.55	337.78	304.938	465.635	429.257	299.531	762.122	208.794	208.813	414.523	336.883	431.66	334.795	300.443	288.889	377.218	213.722	337.894	421.898	332.548	329.261	442.918	393.716	514.995	483.07	290.392	386.97
1.83333	4324.82	327.508	330.018	644.486	588.376	492.694	621.873	554.73	579.141	4307.04	470.877	532.414	696.868	1175.92	979.216	2424.77	533.328	354.148	333.967	321.117	305.365	293.448	277.713	329.851	305.232	443.5	416.894	296.39	748.115	208.997	208.945	407.111	328.441	431.347	330.055	298.25	282.101	374.004	213.08	327.156	414.364	335.097	319.918	449.567	392.6	503.089	461.873	292.309	383.162
1.91667	4281.07	322.091	323.536	637.548	588.103	487.791	616.585	546.458	572.727	4233.88	470.936	530.152	684.912	1145.22	955.849	2412.55	507.972	347.791	337.959	316.434	299.901	293.954	274.014	325.805	303.199	424.997	403.28	290.978	725.199	208.818	209.069	405.959	322.397	429.632	328.005	295.213	276.778	371.835	214.276	320.5	413.009	327.624	314.424	449.849	390.785	487.343	456.989	299.389	378.945
2	4227.52	308.448	320.733	626.238	581.394	472.615	622.293	534.943	562.767	4240.12	459.313	524.531	673.291	1117.45	956.484	2373.72	505.464	335.82	339.876	309.586	292.485	290.966	272.641	321.171	301.856	405.424	386.157	290.482	743.533	208.5	208.916	400.09	312.959	423.752	327.158	295.316	272.855	364.774	214.459	316.339	410.406	320.974	306.9	452.976	387.299	473.868	452.405	308.936	372.219
2.08333	4181.46	302.992	318.229	617.187	571.81	455.763	609.439	513.934	551.311	4212.78	453.614	512.854	661.867	1101.45	952.972	2368.55	496.762	328.647	339.876	303.252	287.534	288.181	271.189	321.288	297.391	396.912	375.784	284.901	732.072	208.852	208.881	399.841	308.734	421.052	327.922	295.919	272.134	363.255	214.719	314.944	414.129	314.637	302.601	460.701	384.727	467.896	448.488	317.616	364.202
2.16667	4146.54	298.535	311.101	620.096	561.932	437.402	596.028	509.164	554.364	4159.99	440.953	505.277	653.685	1084.58	945.419	2332.45	477.376	320.193	337.852	296.8	281.364	283.704	271.075	320.494	291.846	396.441	366.473	275.689	718.867	208.583	209.091	397.384	300.604	415.116	325.468	295.908	270.003	355.947	214.659	314.843	410.51	309.332	299.878	465.552	377.928	451.368	446.637	325.437	352.354
2.25	4096.48	297.02	301.845	605.065	549.881	423.985	580.206	497.932	546.483	4131.55	438.356	499.704	648.728	1045.34	939.559	2310.48	476.862	317.014	333.774	293.382	278.823	279.816	270.716	319.631	288.339	392.573	364.427	271.54	703.614	208.911	208.799	397.971	295.819	412.42	324.724	296.943	269.307	344.054	214.077	313.706	400.583	305.099	297.401	472.945	365.708	435.857	446.407	332.375	341.191
2.33333	4060.9	295.67	295.265	596.554	537.215	411.597	577.784	500.04	547.811	4073.94	432.112	487.084	628.58	1009.04	946.237	2286.34	471.198	315.003	324.425	294.008	277.472	275.73	269.166	317.969	282.741	387.599	366.668	266.17	685.781	208.102	208.863	392.656	291.515	399.546	324.474	295.531	269.103	342.815	214.305	313.338	394.112	299.525	295.792	467.014	359.442	431.546	450.493	335.754	333.993
2.41667	4018.12	300.671	289.71	586.132	519.643	407.313	560.788	497.69	541.52	4033.89	433.856	483.683	609.991	992.359	964.185	2287.97	478.522	310.936	317.281	294.828	275.942	268.634	267.205	311.97	277.905	386.895	368.784	268.876	661.996	207.977	209.081	386.026	287.638	385.61	322.13	292.993	266.805	334.625	214.943	309.802	388.376	298.126	297.695	472.052	347.56	427.483	450.402	337.205	323.829
2.5	4006.86	296.986	284.041	563.764	498.847	400.618	547.043	500.59	532.073	3978.66	434.25	492.795	592.335	985.701	957.567	2257.22	495.572	311.566	314.003	294.425	275.082	267.126	266.458	310.352	273.471	381.138	367.029	267.194	634.821	208.347	209.382	379.109	286.813	368.304	317.155	291.462	267.317	330.981	213.684	308.782	382.961	292.19	299.661	477.046	342.791	424.119	444.089	337.719	318.251
2.58333	3970.25	294.356	284.121	548.8	485.333	404.046	541.188	504.266	519.623	3950.8	430.155	498.987	579.167	986.372	950.632	2241.39	517.212	310.577	309.386	292.816	274.897	266.668	264.287	304.63	268.792	375.098	363.884	268.919	608.463	208.002	208.912	369.134	288.552	354.505	309.471	287.673	267.278	324.21	213.718	303.333	376.84	290.648	300.476	473.071	333.983	411.102	438.687	334.844	310.362
2.66667	3932.32	292.481	283.097	529.168	471.045	402.783	533.558	496.226	500.856	3902.17	425.904	504.016	581.291	1010.97	938.047	2221.78	536.044	310.178	307.081	291.491	272.754	266.606	262.24	300.335	266.826	366.58	361.951	268.693	597.198	208.35	209.15	365.087	287.339	350.133	305.389	283.069	266.18	317.468	213.482	301.251	376.641	288.351	296.038	471.613	330.229	408.514	430.864	336.23	304.535
2.75	3911.51	290.306	284.65	519.663	461.124	401.595	533.953	493.285	486.842	3874.19	423.715	505.79	581.812	1020.5	916.834	2199.97	539.503	303.38	309.683	289.953	269.306	266.461	260.452	292.056	266.189	361.18	354.786	267.255	573.949	208.313	209.236	362.13	285.995	342.158	298.968	278.684	263.219	314.807	213.262	297.771	366.511	286.121	294.783	468.174	320.303	404.119	421.808	329.791	305.214
2.83333	3884.83	289.189	283.658	497.174	452.316	405.766	520.443	478.673	475.963	3790.74	420.679	516.575	582.298	1046.2	910.55	2179.93	551.388	304.011	311.824	285.039	266.87	268.088	257.374	288.629	267.789	351.093	344.54	265.823	576.239	208.062	209.184	352.222	284.549	344.449	294.875	280.134	261.072	314.31	213.28	296.109	359.404	284.098	294.97	487.186	314.468	406.295	416.505	323.074	302.634
2.91667	3847.6	286.688	281.409	478.663	441.377	405.158	502.755	465.142	459.987	3764.23	413.798	520.078	582.502	1052.23	898.4	2163.16	555.749	301.576	311.874	282.443	264.454	265.098	255.698	283.347	267.379	340.229	340.238	263.777	570.51	208.553	209.107	345.322	282.426	342.451	288.438	280.345	256.906	312.964	213.279	293.333	351.482	281.066	295.487	487.658	311.156	401.558	410.022	313.476	302.938
3	3823.04	283.194	281.248	467.19	435.236	401.496	498.214	460.766	444.341	3737.47	405.368	519.931	588.409	1050.18	871.565	2163.38	560.673	298.283	310.697	279.153	261.342	263.991	256.557	279.495	266.38	329.953	333.394	262.362	570.236	208.888	209.439	334.035	279.332	345.423	286.627	283.139	254.084	313.593	213.041	288.307	347.388	279.05	296.089	515.71	311.246	402.183	403.228	312.576	300.394
3.08333	3813.61	277.789	279.882	468.247	426.683	396.832	483.342	443.507	431.305	3717.77	399.474	520.679	582.857	1045.93	851.189	2142.51	570.022	295.261	306.87	274.902	259.622	263.404	256.991	278.061	264.93	323.602	328.419	261.14	577.867	208.465	208.994	325.906	277.267	347.167	285.409	286.082	252.977	312.126	213.27	285.288	339.838	276.846	295.979	534.12	314.64	401.881	394.788	312.062	299.125
3.16667	3785.45	272.241	277.794	460.518	423.769	390.297	472.921	427.713	417.916	3701.1	390.701	523.861	576.735	1049.71	819.334	2114.54	550.247	292.675	302.979	269.296	256.208	262.169	258.531	276.792	263.312	317.918	319.432	255.948	575.135	208.747	209.498	319.003	274.601	343.807	282.73	286.486	251.153	310.451	212.552	278.82	338.427	272.696	298.276	544.604	316.054	395.97	386.989	312.667	294.997
3.25	3762.7	271.444	274.613	455.577	417.89	385.531	458.226	411.587	407.744	3602.74	377.593	523.087	578.43	1061.38	777.667	2105.07	533.224	287.158	298.341	263.625	254.208	260.034	264.066	278.529	262.804	318.571	313.78	254.038	571.728	208.491	209.881	316.667	271.097	341.699	287.407	288.458	248.653	304.984	212.882	276.161	340.193	268.504	298.588	558.837	313.256	390.735	385.799	313.376	292.906
3.33333	3737.49	265.333	272.276	455.238	417.683	372.994	446.961	399.045	403.598	3602.49	363.92	522.906	572.04	1035.08	739.848	2100.53	518.531	281.407	290.032	259.716	252.099	258.82	269.377	278.992	258.939	317.918	310.017	251.447	567.039	208.623	209.269	319.471	268.166	335.472	287.327	292.457	248.233	306.582	212.263	270.765	344.949	267.779	303.929	572.892	311.019	388.909	381.554	314.798	287.34
3.41667	3717.18	261.819	270.104	453.775	414.417	368.92	432.184	391.307	391.968	3565.38	353.275	522.78	567.635	1003.5	709.541	2083.19	510.007	275.234	286.454	257.64	250.038	257.953	273.203	279.591	256.077	314.972	309.545	247.758	556.476	208.319	208.764	318.646	264.279	329.891	287.678	294.232	243.523	301.173	212.087	269.93	348.74	266.537	305.174	567.952	313.141	380.499	376.671	312.9	281.821
3.5	3691.84	259.888	265.97	447.219	409.601	360.632	419.756	395.336	389.974	3556.52	344.235	512.944	552.363	1017.58	676.915	2057.1	501.524	272.832	281.43	257.259	248.527	255.904	275.856	278.462	253.163	313.225	312.312	245.509	544.938	208.608	208.916	316.238	260.214	324.542	289.13	296.671	247.448	299.49	211.877	274.944	354.665	263.479	305.87	570.809	311.586	373.762	374.889	308.112	284.497
3.58333	3678.55	259.291	261.196	443.931	403.853	352.591	405.364	392.681	381.493	3507.91	341.015	495.238	551.971	1022.01	652.691	2051.82	505.794	272.452	274.668	257.853	248.05	253.945	276.296	277.293	251.548	309.225	318.625	245.72	528.655	209.167	208.749	317.872	257.038	316.272	288.099	297.241	247.099	296.238	211.722	283.987	362.711	261.106	312.163	562.616	307.761	364.615	378.45	307.14	281.66
3.66667	3658.76	258.78	257.612	435.082	397.963	347.673	393.705	388.051	374.18	3475.27	341.399	480.616	536.416	997.856	642.946	2057.7	504.61	273.065	273.278	258.685	246.898	250.625	278.398	276.661	249.197	304.486	321.874	246.626	516.385	208.502	208.721	311.944	254.38	312.554	286.581	298.267	247.592	291.457	211.617	294.767	367.34	260.597	317.793	555.177	300.519	360.909	376.509	301.677	275.745
3.75	3634.86	258.622	256.822	431.05	389.542	341.608	391.74	391.267	370.827	3444.82	341.568	474.121	509.9	971.723	649.509	2044.39	506.58	274.911	271.349	257.886	245.478	249.393	279.295	272.683	248.612	299.787	327.208	247.436	493.816	208.243	208.878	313.575	254.013	302.452	282.997	296.844	248.161	286.472	212.004	306.406	372.103	264.046	324.308	542.695	295.056	353.625	376.334	293.775	270.257
3.83333	3620.16	258.506	252.794	420.674	380.037	339.574	390.566	388.106	367.693	3432.29	339.261	472.305	493.553	935.506	667.798	2045.14	511.36	275.634	272.039	257.133	244.465	249.943	276.49	270.499	248.329	298.063	329.099	250.648	480.452	208.315	209.312	307.583	252.373	295.695	281.293	297.976	247.774	283.636	212.658	317.982	370.811	262.254	330.039	525.877	290.608	349.466	378.644	293.33	269.2
3.91667	3595.84	257.653	253.25	409.054	367.863	334.697	389.625	381.653	364.496	3428.79	337.604	462.589	474.841	922.172	677.327	2025.72	515.838	275.387	272.249	253.506	244.567	249.908	272.731	268.105	247.691	292.122	328.499	255.693	466.443	208.627	209.22	305.451	249.989	287.564	275	290.925	245.919	287.811	212.793	330.066	372.471	260.819	332.124	503.361	287.906	345.49	374.361	284.827	267.313
4	3585.32	257.172	252.367	410.493	356.645	332.379	388.127	378.906	362.775	3387.59	333.676	454.099	462.475	936.9	680.226	1953	517.231	275.135	271.181	250.458	242.813	246.212	270.169	265.435	249.784	285.752	328.169	261.471	463.194	208.353	209.4	302.473	250.77	285.26	271.068	287.841	246.603	285.532	211.968	341.525	383.356	257.958	326.642	500.758	289.468	345.604	366.803	277.234	268.628
4.08333	2740.15	257.138	252.135	401.272	347.856	330.512	387.8	378.188	359.672	2665.7	330.928	439.812	446.944	932.012	688.996	1295.49	520.514	272.11	269.936	248.098	240.642	245.218	267.118	263.385	250.545	278.755	330.439	264.902	473.527	208.534	208.989	297.229	249.794	283.556	264.896	278.701	245.629	290.583	212.885	342.462	388.754	259.238	321.312	515.872	288.759	337.481	368.218	272.657	269.758
4.16667	1845.36	255	251.296	388.625	337.543	328.081	383.569	373.804	353.486	1905.95	326.047	426.989	437.459	926.031	737.126	696.16	524.757	268.286	268.106	244.897	240.211	243.909	262.184	260.915	249.791	275.879	322.279	267.185	465.033	208.346	207.742	290.895	250.033	283.715	261.336	274.938	244.702	293.659	212.425	343.879	394.316	257.381	316.012	530.717	291.247	335.79	364.546	272.093	270.761
4.25	958.227	253.622	249.514	373.307	333.041	324.842	375.02	365.329	346.679	1122.47	323.611	424.57	435.241	927.648	743.059	222.093	521.468	263.672	263.853	242.233	238.685	243.37	259.711	256.947	250.119	270.374	315.101	266.539	462.57	209.535	208.071	282.754	246.749	281.998	261.091	274.081	243.964	293.115	211.834	339.937	389.086	254.235	309.904	527.002	289.911	325.726	353.478	270.614	271.052
4.33333	896.719	253.647	250.233	370.952	335.608	328.366	376.013	361.832	345.886	1093.31	320.054	428.248	441.697	949.68	758.101	221.455	527.959	261.046	263.36	243.53	239.085	243.328	259.467	259.157	248.94	270.218	314.95	269.648	463.837	208.948	208.599	275.844	245.43	281.061	264.374	274.008	246.001	293.704	211.856	337.144	383.112	254.029	312.947	533.434	292.385	319.653	344.442	268.864	270.025
4.41667	890.654	254.075	249.873	368.521	337.554	340.905	374.52	367.671	343.743	1087.42	315.662	439.377	462.03	1002.48	773.131	220.871	544.09	262.548	262.725	244.553	241.409	246.502	260.141	264.828	251.456	276.608	321.784	273.431	471.706	209.013	207.967	275.897	244.807	282.056	271.847	281.465	251.865	297.084	212.575	337.226	386.469	254.168	313.339	551.974	293.958	319.84	345.716	269.985	271.067
4.5	886.478	257.438	250.206	380.125	338.39	375.518	368.925	397.15	346.184	1078.6	315.799	453.684	488.276	1062.62	792.628	220.639	559.776	264.708	264.841	249.472	245.626	252.951	261.25	270.777	255.798	285.459	330.299	280.328	481.379	209.28	208.048	276.53	243.674	281.593	281.008	289.104	260.371	299.179	212.516	340.639	388.546	255.308	320.618	570.009	299.449	318.614	350.553	269.514	275.502
4.58333	881.789	264.22	250.507	416.178	342.539	434.977	368.767	441.633	352.6	1080.35	318.477	492.311	532.257	1130.51	813.167	220.473	589.912	270.207	265.616	258.891	250.775	263.235	263.276	281.407	265.791	302.59	345.713	290.939	507.6	208.831	208.105	278.348	245.848	283.7	296.346	309.03	277.082	305.668	213.656	348.365	400.308	256.25	330.829	587.875	305.371	319.679	356.579	272.661	281.378
4.66667	875.844	273.433	250.832	470.745	350.941	517.846	369.35	505.845	357.593	1080.16	314.284	540.643	579.866	1189.49	816.094	220.898	634.03	282.539	269.365	276.888	259.699	282.382	268.247	303.057	282.126	333.428	369.527	306.904	542.39	209.731	208.242	285.151	247.505	291.088	315.77	334.911	304.134	314.799	214.52	355.843	410.098	259.776	352.197	629.05	316.582	322.298	363.746	276.418	293.324
4.75	869.344	281.962	251.954	549.621	350.753	619.385	372.13	589.489	370.174	1058.83	316.187	599.107	648.137	1276.87	828.132	220.183	683.252	304.412	275.75	302.507	275.776	312.37	275.177	335.397	311.969	378.566	401.76	331.981	597.851	210.568	208.305	291.952	249.174	304.604	340.136	372.124	349.99	332.572	215.577	366.872	421.017	262.857	381.291	666.414	330.659	327.847	373.324	284.125	304.848
4.83333	863.206	290.331	250.955	631.521	357.499	741.027	372.909	668.933	379.647	1064.76	311.886	645.02	725.14	1321.99	859.238	220.109	774.673	338.137	285.821	337.604	304.764	354.19	288.566	380.335	357.08	448.975	455.564	366.478	684.093	211.317	209.275	303.517	252.688	326.147	371.257	425.362	410.67	357.367	217.11	384.346	436.481	268.264	418.571	713.536	352.898	330.827	391.456	295.751	322.285
4.91667	855.38	300.891	250.325	712.682	366.588	866.834	373.688	766.161	391.307	1026.12	313.179	673.767	803.482	1362.9	885.15	219.841	891.059	387.161	296.786	387.738	345.747	412.428	310.531	442.4	422.011	536.909	522.616	409.955	772.883	212.973	209.821	316.041	256.111	363.774	409.13	483.396	476.573	382.411	220.525	410.232	470.418	273.947	467.699	783.882	375.406	340.361	410.277	304.756	344.653
5	852.627	313.434	249.659	787.47	376.191	1029.75	376.893	886.302	409.281	1018.91	321.374	687.999	865.928	1373.29	904.405	219.585	1029.78	449.059	310.886	442.823	400.325	481.313	340.356	520.26	512.953	642.496	598.14	465.278	879.088	213.865	210.38	335.81	262.521	412.924	455.831	537.233	561.936	412.578	224.64	445.451	508.621	281.686	532.191	861.099	406.118	349.721	430.012	320.838	367.611
5.08333	846.979	323.007	249.462	852.586	390.442	1208.16	383.223	1010.08	430.067	1011.5	328.442	694.668	930.825	1385.82	938.274	219.566	1191.74	531.587	320.779	516.477	471.731	563.254	388.987	615.464	625.427	769.378	690.068	534.041	1010.41	215.517	211.934	366.274	274.715	474.201	512.728	626.426	647.197	444.147	230.675	485.218	546.678	293.23	608.408	948.964	446.105	365.315	451.994	336.014	398.921
5.16667	842.011	337.429	249.172	906.679	407.725	1394.27	398.323	1142.88	456.997	1048.19	337.871	707.363	985.342	1406.14	1008.33	219.167	1380.94	603.111	337.83	600.21	544.821	663.359	452.172	717.884	762.038	912.988	791.973	600.146	1146.9	217.782	213.022	404.954	287.055	546.358	572.124	725.299	739.212	486.083	231.626	536.425	597.842	304.597	674.398	1037.05	476.917	380.088	475.235	354.345	435.844
5.25	835.682	354.414	250.016	954.867	424.839	1620.83	427.89	1284.74	493.378	1035.17	348.622	692.272	1025.9	1374.53	1098.95	215.567	1574.05	706.065	357.8	709.274	627.075	761.682	534.559	832.748	911.324	1075.3	911.371	684.255	1305.3	220.249	214.156	451.564	302.6	629.592	638.61	840.936	853.278	527.214	237.532	602.988	642.902	319.566	746.029	1195.77	528.316	398.479	503.021	377.879	476.859
5.33333	834.863	383.348	251.045	988.962	448.575	1826.41	477.706	1422.27	546.761	1024.13	357.857	686.554	1063.04	1357.18	1182.19	215.697	1783.11	825.025	376.544	818.839	728.248	868.097	636.117	961.509	1075.07	1249.72	1039.54	774.554	1469.65	222.474	216.04	498.517	322.098	716.646	706.377	956.232	977.622	575.376	242.149	664.435	714.267	338.234	846.126	1347.49	575.236	413.944	537.767	409.33	527.892
5.41667	826.367	425.5	252.939	1013.32	475.971	2087.15	521.271	1559.83	613.853	1012.94	367.254	681.078	1087.39	1312.98	1288.71	216.347	2013.88	960.144	402.967	945.59	844.366	949.917	747.796	1111.44	1267.72	1442.74	1177.82	843.506	1588.98	225.214	217.477	545.232	351.253	833.545	783.595	1087.33	1113.97	640.259	249.532	737.647	787.562	360.582	936.934	1485.14	628.4	442.619	574.925	442.55	574.607
5.5	827.858	462.514	258.562	1026.85	525.337	2328.04	585.577	1664.92	687.222	1006.15	376.046	689.694	1106.86	1298.58	1419.54	217.562	2251.14	1114.85	429.459	1096.26	942.939	1054.16	882.633	1255.64	1443.37	1684.04	1324.95	947.728	1761.66	228.25	220.031	600.061	382.819	947.959	889.287	1247.29	1244.08	699.206	254.593	819.559	877.159	369.814	1040.48	1664.17	680.713	474.825	617.734	477.523	638.799
5.58333	821.767	503.784	265.706	1040.72	560.936	2578.18	667.101	1774.14	768.223	1004.15	378.406	718.169	1137.97	1311.36	1509.07	214.51	2430.16	1224.93	473.955	1242.89	1016.8	1195.96	1028.11	1437.2	1633.71	1859.36	1476.82	1076.93	1865.25	231.055	220.966	662.306	421.451	1074.85	973.095	1362.33	1398.84	776.15	260.487	897.624	988.231	383.743	1147.11	1824.68	719.784	505.551	657.884	496.132	711.477
5.66667	819.197	536.121	276.833	1084.73	638.664	2866.98	746.622	1748.01	866.402	967.445	386.954	771.988	1151	1358.93	1587.82	214.732	2698.88	1412.87	534.261	1423.36	1110.31	1325.45	1196.24	1630.62	1744.35	2066.24	1629.84	1162.78	1974.5	235.707	223.598	755.664	473.963	1185.54	1081.18	1502.11	1617.54	851.875	266.453	974.832	1066.81	400.939	1253.44	1970.27	775.207	543.698	699.284	534.683	795.456
5.75	812.573	566.502	294.428	1108.06	715.023	3171.45	797.217	1770.78	978.849	966.425	393.811	823.802	1205.6	1438	1655.49	214.938	2823.24	1559.5	593.563	1632.49	1233.75	1462.7	1393.52	1834.75	1955.42	2244.17	1786.18	1287.17	2105.47	237.12	225.617	828.587	534.021	1301.34	1183.11	1670.81	1778.36	947.995	274.067	1049.15	1168.77	429.186	1353.11	2122.51	846.738	590.527	758.729	580.384	876.359
5.83333	811.169	595.861	305.767	1180.52	771.061	3460.25	859.495	1801.98	1090.74	958.678	400.433	861.832	1269.65	1505.25	1699.06	214.873	2970.2	1738.63	650.752	1824.98	1342.79	1655.85	1573.85	2026.87	2217.2	2416.33	1952.31	1385.84	2134.79	240.125	227.077	920.585	605.273	1416.74	1287.97	1811.57	1879.4	1035.2	285.396	1123.92	1260.83	473.043	1457.75	2296.66	906.991	617.653	807.755	615.504	981.777
5.91667	807.014	624.586	317.184	1296.32	857.458	3727.4	924.976	1924.86	1208.65	952.964	403.153	913.22	1321.55	1562.31	1740.58	215.035	3063.23	1907.44	742.056	2025.94	1398.07	1806.5	1801.84	2297.41	2378.82	2653.39	2133.88	1483.48	2166.09	244.535	228.502	1012.09	691.746	1530.88	1426.08	1981.89	2032.83	1146.6	300.564	1201.92	1353.59	525.379	1587.08	2441.43	994.679	668.862	879.52	667.973	1097.23
6	807.266	646.492	327.731	1382.93	937.912	3987.95	954.793	2048.15	1303.53	952.026	408.002	974.069	1355.63	1607.24	1753.15	215.03	3345.49	2141.89	816.023	2206.12	1542.91	1948.79	2006.49	2508.81	2588.97	2814.41	2295.49	1614.85	2190.46	247.72	231.206	1106.05	770.532	1656.16	1578.49	2128.07	2161.9	1276.21	309.025	1282.38	1452.24	579.026	1728.31	2582.96	1068.93	714.651	942.38	734.765	1213.04
6.08333	805.203	676.471	335.657	1524.06	1002.83	4302.96	976.362	2208.91	1413.17	948.364	405.997	1047	1430.12	1677.73	1767.76	214.711	3472.21	2307.27	922.415	2459.78	1709.51	2118.89	2194.1	2719.72	2778.15	2938.54	2521.12	1772.41	2307.8	251.341	232.625	1190.36	871.318	1754.81	1702.83	2275.39	2345.24	1350.88	331.468	1328.36	1531.82	628.781	1899.84	2729.36	1154.59	754.988	1016.33	806.957	1301.1
6.16667	800.868	716.205	344.389	1592.52	1093.63	4582.5	1006.91	2370.3	1487.61	941.902	418.612	1083.89	1511.79	1717.47	1821.45	215.457	3742.48	2485.66	1030.89	2704.94	1823.19	2323.04	2390.02	2903.25	2957.76	3037.95	2652.82	1906.47	2391.02	261.892	235.51	1317.14	941.093	1905.38	1858.78	2468.39	2520.08	1481.35	351.315	1394.25	1580.59	706.982	2067.13	2832.73	1277.02	797.344	1070.96	891.765	1421.21
6.25	799.69	743.124	349.583	1683.08	1172.67	4818.99	1027.23	2470.88	1535.65	936.276	418.687	1105.9	1559.05	1722.84	1876.13	215.126	3933.95	2703.36	1143.99	2897.71	1991.71	2490.54	2532.62	3007.64	3003	3233.84	2722.07	2042.91	2385.86	272.944	237.285	1416.14	1027.99	2014.05	1934.37	2631.84	2647.19	1563.44	368.075	1501.38	1654.29	798.626	2262.46	2938.95	1362.76	844.123	1152.29	976.162	1526.76
6.33333	796.35	776.536	357.966	1787.21	1270.78	5112.73	1064.2	2565.31	1501.04	938.77	410.403	1152.3	1593.24	1740.95	1951.53	215.258	4103.23	2947.94	1211.91	3116.62	2183.86	2722.89	2677.92	3191.2	3195.18	3343.72	2892.95	2182.03	2502.72	286.889	240.326	1543.27	1112.77	2180.9	2073.77	2827.24	2784.39	1684.35	399.236	1642.29	1759.17	908.102	2491.74	3085.75	1489.82	906.39	1220.03	1070.2	1613.03
6.41667	794.766	795.561	360.805	1960.25	1358.1	5321.97	1096.94	2612.76	1519	977.384	403.883	1200.02	1622.32	1684.29	2084.27	215.216	4272.92	3104.16	1264.39	3321.05	2346.48	2894.08	2816.28	3206.65	3229.75	3523.39	2975.48	2323.49	2647.69	296.245	242.395	1632	1224.88	2325.12	2128.48	2943.51	2976.45	1783.79	443.335	1764.33	1847.43	1020.7	2662.08	3057.43	1563.82	938.351	1260.04	1177.08	1755.68
6.5	792.832	845.041	374.269	2147.34	1448.78	5649.63	1141.47	2612.54	1615.26	956.394	416.194	1236.7	1635.32	1643.53	2270.88	215.548	4560.43	3392.34	1423.71	3521.83	2514.05	3178.92	2891.1	3354.37	3410.25	3648.24	3022.94	2457.97	2804.55	319.554	247.253	1760.01	1377.25	2589.3	2217.9	3149.39	3151.12	1890.01	478.686	1854.38	1917.92	1141.92	2849.1	3231.61	1589.35	1012.68	1326.12	1285.3	1869.38
6.58333	795.087	889.034	399.02	2342.2	1498.3	5945.15	1140.51	2602.89	1581	961.687	423.283	1281.03	1602.33	1610.48	2493.68	215.498	4772.36	3625.12	1552.98	3715.99	2703.71	3327.71	3082.21	3519.91	3594.32	3738.49	3175.6	2572.39	2970.36	323.753	249.29	1859.61	1505.05	2822.95	2332.87	3326.31	3288.25	1941.25	507.973	1971.31	1969.6	1250.84	2969.18	3500.93	1621.69	1052.56	1369.8	1440.23	2071.31
6.66667	794.184	951.322	421.632	2531.75	1590.25	6130.53	1185.25	2564.35	1532.5	952.81	440.306	1290.52	1626.53	1586.41	2607.73	215.604	4996.27	3902.31	1716.12	3812.42	2923.6	3549.06	3173.43	3640.98	3903.8	3866.42	3189.62	2731.23	3139.31	345.612	253.1	1991.66	1690.14	3037.54	2429.9	3525.8	3457.37	2048.35	528.724	2077.05	2047.29	1355.25	3131.14	3777.22	1761.55	1114.06	1451.24	1571.39	2238.99
6.75	791.581	1036.69	453.415	2742.85	1648.43	6548.3	1222.55	2482.14	1589.14	932.542	463.92	1289.81	1618.09	1597.83	2758.72	216.041	5374.9	4128.19	1828.57	3963.49	3094.29	3751.95	3392.09	3654.91	4040.21	4076.66	3286.89	2929.63	3274.2	360.551	257.389	2156.11	1845.68	3175.56	2511.15	3654.96	3597.89	2204.66	563.429	2149.24	2143.62	1476.67	3313.47	4049.49	1904.36	1181.59	1547.61	1712.76	2432.63
6.83333	791.968	1120.72	484.978	2958.89	1722.86	6825.58	1280.15	2438.46	1714.1	929.578	473.328	1307	1614.61	1617.63	2867.46	215.978	5511.73	4249.25	1960.43	4047.41	3312.24	3875.09	3535.62	3737.36	4174.77	4288.78	3404.47	3024.37	3341.35	370.603	261.781	2270.76	2021.12	3382.1	2569.65	3783.09	3713.55	2406.22	632.166	2319.36	2189.38	1592.47	3424.99	4282.43	2047.12	1243.26	1579.01	1815.76	2567.12
6.91667	787.469	1182.52	512.538	3155.58	1756.95	7004.35	1276.38	2531.46	1846.35	920.487	464.362	1315.97	1564.58	1683.33	2945.61	216.252	5760.36	4593.59	2109.97	4229.35	3558.33	4025.19	3800.72	3866.38	4614.98	4503.03	3594.09	3117.29	3518.42	401.944	263.639	2360.97	2213.87	3594.51	2730.54	3965.55	3866.56	2598.6	626.971	2484.97	2316.92	1753.62	3508.67	4620	2201.09	1295.32	1697.33	1939.89	2781.7
7	785.686	1248.16	535.591	3345.73	1811.35	7381.12	1340.64	2691.04	1971.01	920.156	466.926	1319.74	1525.61	1746.39	2971.37	216.442	5984.39	4735.29	2291.87	4203.23	3796.9	4329.85	4096.65	4036.1	4827.95	4739.44	3836.64	3296.63	3642.37	413.831	270.791	2449.56	2404.68	3760.24	2832.57	3927.65	3972.43	2724.45	682.671	2634.58	2417.14	1910.48	3565.22	4878.87	2455.86	1370.9	1751.62	2057.63	2965.95
7.08333	784.278	1310.98	571.424	3507.69	1932.28	7560.51	1399.06	2842.09	2074.88	938.247	453.856	1367.48	1493.78	1775.91	2981.31	216.773	6246.22	4960.25	2429.47	4428.4	3970.91	4375.9	4282.02	4354.34	5168.44	4883.74	3977.21	3338.72	3894.92	444.471	273.753	2529.36	2558.49	3870.35	3004.86	4117.56	4011.61	2881.47	731.951	2838.9	2516.65	2051.87	3661.01	5153.88	2666.86	1455.61	1854.55	2240.17	3193.43
7.16667	783.746	1348.4	596.193	3637.22	2087.19	7845.35	1434.49	3006.51	2190.64	934.561	443.218	1437.25	1532.1	1851.36	2879.36	216.976	6626.93	5212.39	2640.67	4603.73	4172.87	4583.14	4581.12	4532.04	5334.48	5221.4	4132.51	3447.29	4091.4	482.083	281.304	2661.78	2721.97	4026.61	3142.88	4287.99	4133.82	3021.95	723.351	2966.42	2592.66	2221.19	3737.19	5475.82	2853.18	1480.12	1906.06	2374.08	3351.68
7.25	779.828	1375.82	613.041	3788.23	2297.46	8104.54	1413.24	3233.43	2288.33	933.481	449.782	1521.51	1575.77	1906.54	2895.89	217.145	6919.84	5440.51	2857.29	4443.5	4328.48	4722.33	4935.27	4599.57	5525.46	5383.72	4328.53	3477.26	4213.27	497.009	284.993	2852.38	2875.53	4331.12	3310.91	4318.85	4319.07	3226.67	788.363	3179.61	2723.47	2523	3897.03	5884.89	3062.16	1554.94	1988.06	2547.7	3509.09
7.33333	778.292	1361.4	632.272	3873.26	2532.06	8325.76	1398.65	3348.39	2348.15	929.911	446.717	1593.84	1602.08	1892.96	2851.78	217.52	7212.05	5663.11	3104.73	5132.91	4473.65	4800.9	5214.11	4771.35	5731.11	5484.88	4532.71	3496.56	4389.69	512.581	287.802	2970.38	2978.11	4366.55	3471.16	4383.75	4389.55	3358.05	804.699	3319.15	2881.26	2720.02	4007.89	6132.97	3274.81	1581.83	2060.68	2681.47	3694.97
7.41667	777.814	1361.78	647.659	3901.11	2763.21	8576.48	1371.36	3465.55	2362.36	933.315	463.596	1672.13	1658.06	1894.78	2859.47	217.711	7345.12	5739.38	3292.08	5240.21	4591.25	4921.92	5163.57	4978.86	6034.43	5676.35	4652.94	3528.63	4563.39	531.72	299.789	3111.87	3031.53	4627.25	3511.73	4398.87	4414.98	3587.77	845.16	3411.94	3005.21	2942.62	4130.58	6510.69	3532.3	1652.54	2154.89	2838.33	3957.05
7.5	774.957	1362.69	651.975	3918.97	2976.57	8919.92	1394.57	3505.47	2378.79	927.944	477.024	1765.13	1704.3	1885.43	2904.84	218.445	7469.42	5742.44	3411.03	5613.21	4638	5215.36	5363.42	5183.32	5904.56	5704.77	4849.43	3551.95	4745.51	544.928	308.635	3183.26	3142.84	4840.2	3724.7	4598.36	4399.36	3693.63	886.827	3504	3153.63	3185.27	4173.86	6415.7	3694.78	1701.97	2223.31	2988.28	4110.61
7.58333	774.755	1411.16	656.444	3837.91	3045.32	8985.83	1391.63	3579.92	2400.37	928.491	495.836	1860.9	1740	1892.22	3138.75	218.648	7315.99	5747.19	3569.89	5762.35	4800.56	5287.7	5539.87	5304.53	6031.54	5859.91	4978.48	3636.57	4792.8	614.438	322.163	3240.42	3298.57	4897.67	3823.01	4880.02	4392.02	3880.07	1030.63	3638.86	3349.39	3407.11	4211.72	6663.77	3883.54	1850.85	2371.02	3075.67	4139.59
7.66667	773.474	1493.88	656.953	3842.81	3242.14	9166.14	1455.94	3594.2	2468.13	920.952	510.494	1936.22	1753.95	1842.84	3455.56	219.048	7414.26	5937.88	3703.58	5922.25	4845.99	5462.26	5604.33	5429.95	6215.88	6015.36	5036.62	3708.26	4975.61	627.22	335.08	3366.46	3375.21	4869.11	4007.96	5016.14	4547.16	4075.84	1020.23	3849.1	3520.84	3536.14	4350.49	7236.77	4205.87	1796.59	2481.75	3177.94	4248.91
7.75	770.027	1557.87	681.759	3854.64	3229.18	9299.77	1467.2	3645.6	2440.33	929.813	540.521	1988.1	1759	1796.46	3600.28	219.126	7502.1	6137.6	3649.84	6205.1	5041.83	5610.45	5583.26	5492.72	6092.25	5928.68	4948.91	3578.23	4969.55	648.719	346.846	3445.22	3387.61	4995.85	4183.74	5081.01	4719.27	4173.57	1085.16	3967.9	3598.31	3601.18	4573.28	7068.92	4399.98	1849.99	2501.2	3290.44	4300.47
7.83333	770.3	1675.39	732.379	3832.7	3134.1	9539	1496.54	3596.2	2400.73	919.349	554.637	2039.3	1780.03	1752.58	3798.39	219.69	7715.46	6051.02	3858.33	6474.1	5124.82	5790.46	5510.08	5589.52	6165.57	5981.92	5141.23	3751.9	5046.32	672.964	366.681	3577.09	3320.82	5077.28	4286.28	5153.3	4884.99	4338.15	1127.54	4015.27	3864.85	3807.54	4634.46	7592.76	4660.6	1936.38	2580	3444.07	4315.65
7.91667	768.261	1793.44	786.906	3829.69	3087.61	9460.18	1591.2	3467.98	2565.13	918.456	555.102	2092.03	1858.48	1757.73	4027.97	219.629	7793.04	6168.9	4066.91	6698.9	5196.88	5806.7	5637.13	5592.17	6234.92	5915.15	5108.63	3913.87	5154.95	732.767	385.664	3589.52	3280.98	5221.95	4441.24	5203.25	5026.8	4414.49	1229.78	4122.85	3933.78	3842.38	4856.22	7480.04	4761.06	2043.34	2637.89	3680.92	4422.48
8	769.254	1840.07	825.965	4015.34	3001.53	9658.85	1620.89	3540.59	2702.58	918.278	550.549	2136.81	1815.68	1801.99	4270.28	220.086	7738.11	6168.89	4168.37	7163.07	5241.63	5953.6	5752.5	5729.91	6051.94	5964.62	5346.02	4082.5	5248.1	778.225	402.9	3720.8	3381.66	5220.36	4565.3	5368.53	5272.98	4548.36	1380.18	4102.19	4169.79	3976.04	4888.45	7177.29	4978.57	2142.53	2797.62	3802.55	4647.88
8.08333	767.559	1877.21	897.499	4116.55	2939.7	9717.67	1653.93	3732.91	2825.67	925.202	552.652	2109.29	1787.06	1891.58	4481.2	220.018	7952.37	6157.05	4250.12	7379.76	5239.68	6093.01	5714.28	5823.17	5890.16	6032.36	5420.87	4183.74	5351.96	833.688	437.693	3911.35	3580	5320.7	4622.34	NaN	5218.02	4695.92	1425.38	4256.6	4203.41	4147.13	5002.5	7656.69	5087.75	2156.61	2883.57	3942.05	4766.9
8.16667	766.989	1917.05	965.673	4312.21	2902.29	9830.51	1708.39	3811.66	3065.76	925.865	551.303	2134.26	1736.8	1933.94	4700.1	220.893	8204.62	6205.61	4393.18	7570.81	5445.21	6419.85	5835.9	5675.85	5925.74	6128.06	5493.07	4327.23	5411.96	853.122	459.592	4094.21	3803.84	5398.54	4644.67	NaN	NaN	4815.65	1444.25	4326.92	4283.16	4406.54	5183.2	8142.42	5326.06	2198.41	3002.31	4032.9	4758.08
8.25	766.435	1894.72	1036.49	4398.64	3078.38	10076.3	1728.67	3878.46	3299.13	902.534	521.885	2093.03	1679.61	1991.27	4916.88	220.784	8366.49	6412.18	4524.09	7756.23	5656.96	6452.52	6025.44	5716.56	5993.22	6335.68	5516.39	4434.32	5708.25	831.58	486.459	4062.09	3823.02	5523.44	4667.29	NaN	NaN	4853.86	1498.06	4406.62	4274.74	4412.15	5245.76	7865.99	5364.97	2203.83	3002.16	4247.44	4921.41
8.33333	764.403	1879.66	1100.71	4536.87	3299.38	10198.7	1769.81	3920.45	3422.13	887.738	520.071	2000.73	1647.52	2101.79	5006.95	220.995	8699.45	6771.69	4658.73	7761.8	5967.57	6664.47	6019.9	5912.44	6195.69	6601.86	5629.38	4454.33	5686.48	842.963	511.386	4198.18	3915.78	5655.97	4611.69	NaN	NaN	4891.69	1489.47	4460.17	4259.87	4464.15	5432.02	8048.45	5383.12	2282.22	3096.48	4413.81	4954.33
8.41667	763.242	1901.47	1114.65	4675.82	3392.52	10305.8	1831.14	4130.62	3678.7	889.538	529.071	1948.5	1684.22	2208.36	5146.91	221.593	8826.71	6831.72	4934.51	7686.55	6047.49	6797.9	6227.53	5859.2	6391.95	6767.18	5828.03	4561.32	5893.43	868.247	605.819	4262.02	3948.22	5837.58	4605.15	NaN	NaN	5056.76	1542.5	4516.7	4434	4659.68	5563.11	7974.68	5605.1	2382.48	3255.28	4600.49	5310.1
8.5	763.628	1867.89	1125.32	4876.62	3615.6	10329.7	1882.55	4401.29	3935.33	886.284	535.064	1943.9	1786.33	2221.88	5204.95	221.892	9008.49	7157.39	5080.97	7833.77	6216.66	6915.53	6602.51	6081.86	6556.5	6687.84	6110.59	4724.09	6081.24	900.777	622.394	4405.45	4245.57	6181.68	NaN	NaN	NaN	5164.91	1494.86	4506.43	4345.76	4819.39	5792.7	8027.22	5733.92	2486.1	3313.9	4765.34	5465.91
8.58333	762.42	1823.23	1124.82	5028.92	3684.07	10348.7	1927.87	4510.58	4077.65	882.304	550.574	1986.29	1871.59	2332.72	5279.32	222.322	8953.43	7345.35	5326.01	7998.53	6553.77	6937.78	6741.68	6221	6762.84	6872.76	6290.55	4878.01	6400.07	949.128	641.17	4503.06	4409.01	6138.45	NaN	NaN	NaN	5379.27	1594.33	4465.4	4462.26	4938.45	5950.43	8527.7	5800.9	2474.88	3468.84	4919.43	5555.14
8.66667	763.148	1827.74	1136.55	5002.21	3838.79	10628	1965.49	4784.84	4231.05	881.76	581.141	2089.18	1914.76	2352.15	5155.33	222.476	9315.36	7323.09	5436	7851.4	6615.01	7032.56	7036.74	6264.76	6878.51	7169.58	6530.01	5000.76	6508.06	965.885	655.564	4661.89	4452.25	6154.94	NaN	NaN	NaN	5372.59	1630.55	4488.81	4555.1	5109.97	5935.15	8720.64	5892.86	2529.65	3471.01	5042.91	5651.25
8.75	760.121	1802.85	1159.83	5045.46	3994.27	10757.6	1925.9	5038.98	4169.21	876.674	664.042	2188.25	2030.51	2374.2	5102.85	223.007	9514.71	7374.07	5588.56	7929.07	6730.73	7233.52	7188.35	6580.43	6954.39	7282.45	6634.6	5131.13	6719.54	929.138	725.884	4747.76	4685.94	6276.73	NaN	NaN	NaN	5475.1	1626.53	4391.08	4660.47	5172.92	5958.65	8636.34	5758.55	2514.88	3486.68	5150.85	5942.48
8.83333	760.52	1798.04	1161.95	5073.76	4273.13	10821.8	1907.22	5203.07	4308.08	876.732	752.842	2265.63	2143.59	2417.67	4973.43	223.44	9714.9	7744.73	5794.16	8032.88	6865.2	7268.08	7084.54	6760.27	6974.22	7374.59	6641.01	5217.02	6904.05	1017.43	762.104	4805.64	4791.4	6428.32	NaN	NaN	NaN	5580.52	1653.21	4409.5	4872.36	5364.99	5842.94	8660.98	5998.37	2628.6	3522.82	5347.63	6124.8
8.91667	761.046	1846.85	1181.69	5017.86	4508.62	10872.9	1934.32	5325.35	4278.88	874.298	810.493	2386.26	2235.09	2407.67	5369.8	223.097	9890.97	7900.39	5967.24	8091.18	6971.18	7487.29	7374.5	6920	7161.02	7574.07	6887.2	5169.28	6975.73	1020.51	761.611	4721.46	4907.63	6457.55	NaN	NaN	NaN	5581.71	1791.4	4676.11	5102.18	5567.71	5833.29	8803.28	6104.03	2655.41	3687.66	5433.66	6139.38
9	761.739	1904.4	1243.04	4926.46	4565.88	11089.5	1933.4	5308.2	4191.43	871.31	833.31	2484.05	2341.89	2397.98	5208.97	221.66	10208.7	7902.76	5966.69	8468.98	7189.14	7446.36	7362.98	6979.47	7174.45	7743.93	7014.43	5231.93	6556.28	1075.71	892.943	4749.35	5044.77	6648.17	NaN	NaN	NaN	5526.11	1698.4	4644.74	5116.22	5537.7	5785.42	8976.73	6283.27	2647.55	3810.7	5537.58	6065.17
9.08333	763.715	1993.25	1324.45	4837.44	4667.51	11247.2	1889.81	5460.77	4180.33	872.508	877.423	2552.53	2413.43	2426.62	5340.64	220.834	10337.9	7800.89	6249.16	8467.27	7076.06	7461.54	7223.73	7100.12	7225.37	7827.81	7178.62	5179.16	6865.76	1075.38	957.644	4670.35	5119.2	6725.78	NaN	NaN	NaN	5669.78	1703.13	4553.64	4955.64	5710.47	5592.76	9315.46	6311.28	2598.17	3767.85	5688.49	6021.57
9.16667	765.693	2109.84	1397.65	4817.69	4686.69	11384.6	1835.45	5467.03	4275.75	884.725	905.488	2578.61	2438.29	2465.48	5342.42	221.319	10517.7	7810.48	6504.96	8139.34	6923.85	7307.36	7093.63	7107.07	7289.92	7840.38	7228.86	5157.77	6999.93	1142.29	1043.47	4750.26	5155.47	6853.72	NaN	NaN	NaN	5798.27	1778.36	4687.9	4889.55	5671.92	5454.62	9351.51	6478.96	2627.97	3846.79	5811.76	6198.39
9.25	766.284	2190.48	1470.5	4776.58	4632.75	11455.9	1903.25	5603.06	4237.38	880.629	961.291	2606.8	2464.08	2486.27	5611.4	221.866	10488	8054.2	6564.36	8407.4	6732.25	7071.34	7220.73	7119.56	7088.09	7850.78	7145.46	5143.8	7164.44	1153.76	1049.7	4788.27	5174.69	6701.51	NaN	NaN	NaN	5794.58	1696.19	4817.8	5021.48	NaN	5384.69	9425.82	6640.18	2792.57	3877.75	5947.69	6173.92
9.33333	768.575	2302.2	1521.1	4686.03	4525.29	11429.5	1975.84	5653.88	4259.39	882.6	1005.11	2614.76	2499.76	2555.23	5784.94	221.818	10793	7872.57	6588.55	8416.44	6724.8	7198.59	7191.55	7230.02	7252.01	7777.84	7349.29	5095.78	7298.71	1175.33	1064.38	5034.41	5309.57	6827.48	NaN	NaN	NaN	5978.33	1674.25	NaN	NaN	NaN	5271.69	9263.77	6863.18	2879.15	3961.95	6097.59	6202.43
9.41667	771.428	2381.94	1596.28	4837.72	4454.37	11582.9	2081.59	5648.75	4290.89	880.257	1032.01	2685.45	2513.37	2598.3	5890.02	221.316	10688.4	7842.13	6703.45	8672.3	6780.71	7359.12	7114.37	7334.8	7429.28	7771.9	7084.35	4972.46	7350.08	1204.63	1062.83	5073.14	5259.05	7031.17	NaN	NaN	NaN	6076.53	1802.96	NaN	NaN	NaN	5266.99	9369.41	6816.92	2899.57	4107.73	6162.19	6260.79
9.5	776.659	2418.93	1630.98	5058.86	4460.24	11745.2	2124.34	5599.34	4364.76	880.239	1104.95	2730.6	2502.36	2748.95	6012.04	220.705	10599.9	7546.96	6578.52	8702.53	6715.89	7290.84	7099.91	7266.65	7123.18	7691.62	7153.32	4877.54	7304.95	1216.07	1107.49	5086.05	5293.31	6863.02	NaN	NaN	NaN	6036.96	1915.96	NaN	NaN	NaN	5409.9	8885.3	6627.47	3075.92	4068.84	6186.79	6234.31
9.58333	777.653	2446.41	1654.26	5250.09	4576.46	11854.3	2133.13	5551.61	4421.91	878.107	1131.88	2762.75	2440.58	2793.51	6235.22	220.865	9977.73	7586.58	6586.36	8831.53	6768.79	7376.74	7253.76	7142.78	7238.76	7418.92	7071.2	4971.98	7051.72	1213.15	1137.89	5164.89	5450.04	6795.57	NaN	NaN	NaN	5998.7	1903.41	NaN	NaN	NaN	5484.72	8926.66	6642.93	3011.26	4207.79	6342.5	6197.77
9.66667	778.373	2441.73	1714.98	5375.62	4787.81	11914	2160.26	5364.2	4553.82	870.198	1143.24	2786.78	2382.4	2805.69	6469.27	221.607	9751.56	7771.96	6614.73	9272.3	6639	7441.5	7348.44	7201.81	6962.02	7395.07	6916.54	5097.36	7303.29	1225.88	1135.47	5159.1	5699.92	6581.31	NaN	NaN	NaN	5885.55	1913.89	NaN	NaN	NaN	5466.38	8850.79	6884.14	3075.68	4329.87	6484.02	6119.63
9.75	785.296	2458.71	1699.61	5518.89	4962.39	12014.3	2170.5	5467.04	4733.87	872.065	1191.2	2734.98	2392.77	2891.29	6613.57	222.331	9697.48	7970.21	6663.85	9441.91	6828.04	7419.62	7140.59	7025.9	6909.71	7170.36	6636.28	5178.68	7465.54	1232.93	1155.05	5065.05	5191.1	6385.08	NaN	NaN	NaN	6025.59	1866.58	NaN	NaN	NaN	5449.84	8607.4	6901.52	3171.93	4507.48	6605.35	5773.7
9.83333	785.469	2421.18	1693.89	5583.05	5242.6	12185	2194.39	5536.21	4929.67	868.508	1196.14	2827.52	2524.11	2986.33	6710.16	222.743	9708.92	8198.08	6700.33	9609.58	7127.88	7429.1	7176.59	6905.33	7076.51	6991.71	6536.85	5227.97	7435.28	1340.75	1128.18	4994.43	5189.84	6354.51	NaN	NaN	NaN	6006.46	2083.52	NaN	NaN	NaN	5638.91	8637.97	6915.54	3365.03	4548.37	6677.56	5914.93
9.91667	786.989	2360.91	1706.6	5590.63	5454.35	12380.4	2243.13	5744.94	5158.59	879.374	1240.7	2809.67	2624.65	3116.19	6767.19	219.73	9622.23	8386.79	6743.34	9567.8	7186.27	7380.19	7278.36	6961.19	7361.21	6835.56	6320.02	5368.65	7421.34	1438.45	1135.87	4879.21	4241.41	6400.03	NaN	NaN	NaN	5733.21	2022.18	NaN	NaN	NaN	NaN	8353.42	6636.6	3398.15	4568.26	6704.39	5873.49
10	791.507	2373.1	1704.34	5588.16	5420.13	12209.3	2233.15	6034.8	5475.8	879.151	1273.57	2851.34	2713.07	3240.32	6647.14	220.087	9692.33	8683.88	6856.38	9641.69	7330.94	7368.9	7297.06	7069.73	7588.46	6463.37	6369.9	5600.79	7511.91	1479.61	1147.1	4922.84	5463.22	6474.28	NaN	NaN	NaN	5570.14	1991.04	NaN	NaN	NaN	NaN	8695.85	6809.17	3468.56	4698.63	6879.55	5913.43
10.0833	792.301	2448.52	1775.96	5630.09	5491.1	12477.9	2253.82	6192.01	5751.76	716.687	1347.73	3022.9	2800.52	3261.91	6528.86	220.361	9873.82	8767.01	6861.82	9562.55	7500.93	7348.58	7571.27	7144.55	7688.67	6594.05	6374.52	5654.51	7613.89	1478.66	1217.99	5001.18	5514.77	6508.43	NaN	NaN	NaN	5395.19	1789.19	NaN	NaN	NaN	NaN	8660.94	6781.02	3429.76	4743.29	6873.18	6020.94
10.1667	796.396	2562.1	1798.52	5645.33	5626.63	12694.1	2252.28	6412.72	6212.61	718.774	1431.66	3130.87	2906.68	3248.05	6226.32	220.338	10050.1	8797.1	6880.73	9279.02	7757.36	7117.06	7624.97	7124.59	7964.97	6613.82	6453.14	5639.13	7753.93	1434.92	1242.11	5071.51	5571.45	6696.78	NaN	NaN	NaN	5387.7	1691.65	NaN	NaN	NaN	NaN	9053.1	6758.15	3473.87	4725.83	6798.14	6141.05
10.25	798.006	2668.56	1841.25	5661.03	5754.66	12756	2278.17	6650.72	6553.65	721.315	1564.53	3303.24	3060.73	3272.3	6125.82	220.687	10233.4	8790.85	7053.87	9374.97	7757.53	7062.63	7679.79	7542.27	7871.5	6663.08	6423.06	5712.74	7685.4	1333.27	1237.43	5422.06	5639.96	6938.37	NaN	NaN	NaN	5428.48	1755.29	NaN	NaN	NaN	NaN	9655.09	6778.2	3558.8	4775.92	6900.23	6295.7
10.3333	799.3	2791.85	1940.95	5552.86	5804.55	12553.4	2379.41	6785.62	6816.91	721.737	1634.41	3492.41	3224.11	3280.16	5772.91	220.971	10298.3	8684.95	7092.79	9369.34	7741.4	6857.6	7719.85	7653.61	8111.34	6922.16	6326.27	5856.54	7737.22	1386.08	1275.15	5489.99	5745.08	6905.23	NaN	NaN	NaN	5453.29	1710.03	NaN	NaN	NaN	NaN	9683.98	6926.96	3648.82	4799.43	6936.79	6408.31
10.4167	802.824	2906.94	2018.57	5490.96	5935.64	12642	2501.94	6883.23	7013.45	720.904	1747.76	3650.59	3378.06	3270.67	5620.48	221.192	10368.3	8615.89	7340.46	9201.9	7833.26	6707.73	7853.88	7718.36	8130.11	7013.09	6321.12	5790.28	7797.06	1277.02	1152.64	5528.78	5678.17	NaN	NaN	NaN	NaN	5530.03	1520.84	NaN	NaN	NaN	NaN	9779.03	6878.96	3547.84	4855.44	6970.91	6425.7
10.5	804.107	3039.4	2070.95	5352.34	5981.33	12624	2597.94	7158.73	7154.31	723.335	1862.78	3787.67	3549.82	3346.18	5729.32	221.392	10396.2	8821.02	7544.97	9082.98	7968.19	6606.8	7906.27	7864.9	8434.05	7085.54	6482.04	5943.69	7789.52	1361.06	1184.88	5611.85	6067.31	NaN	NaN	NaN	NaN	5501.39	1862.42	NaN	NaN	NaN	NaN	9533.63	7092.01	3662.89	4905.9	6961.02	6460.8
10.5833	806.904	3113.07	2228.49	5243.18	6052.61	12690.2	2742.86	7250.95	7463.66	719.961	1930.55	3923.03	3577.39	3541.23	5898.54	221.702	10483.7	8899.74	7533.38	9118.83	7863.79	6715.9	8107.87	7719.6	8558.67	7197.84	6710.89	6022.36	NaN	1253.93	1133.76	5641.99	5963.28	NaN	NaN	NaN	NaN	5596.42	1885.51	NaN	NaN	NaN	NaN	9719.37	7232.03	3657.26	4665.44	7080.18	6520.69
10.6667	809.348	3216.17	2356.52	5176.35	6086.68	12700.2	2837.05	7311.89	7725.22	721.816	1990.7	3995.02	3693.44	3706.57	6075.24	221.857	10357.2	8595.58	7770.52	9023.99	8095.46	6490.07	8207.95	7717.31	8693.94	7271.59	6718.92	6047.63	NaN	1279.08	1135.11	5652.23	6194.91	NaN	NaN	NaN	NaN	5743.18	1750.49	NaN	NaN	NaN	NaN	9597.84	7298.27	3746.17	4810.24	7154.09	6498.64
10.75	809.709	3246.5	2411.84	5340.45	5893.06	12573.8	2995.89	7537.82	7965.44	721.361	2092.52	4078.71	3704.14	3882.5	6217.71	221.926	10451.6	8317.86	7780.72	8775.51	7811.06	6600.85	8252.96	7596.56	8913.82	7222.43	6692.76	6128.16	NaN	1279.58	1214.61	5793.34	6599.54	NaN	NaN	NaN	NaN	5764.37	1869.59	NaN	NaN	NaN	NaN	9737.56	7594.22	3826.5	4959.31	7158.03	6458.41
10.8333	811.8	3367.05	2512.53	5482.72	5778.51	12587.9	3147.99	7531.22	8401.12	719.686	2128.85	4239.86	3716.49	3904.31	6459.91	221.995	10324.8	8318.97	7903.15	8799.63	7585.6	6587.25	8226.68	7681.02	8777.59	7053.25	6698.63	6104.11	NaN	1346.53	1334.9	5914.96	6736.03	NaN	NaN	NaN	NaN	5883.72	1815.76	NaN	NaN	NaN	NaN	9480.48	7469.4	3725.43	5011.12	7211.44	6203.75
10.9167	811.329	3372.22	2622.84	5673.44	5982.55	12823.6	3295.59	7601.9	8706.43	718.456	2193.37	4239.51	3615.78	3917.56	6511.06	222.094	10188.5	8675.56	7947.53	9272.01	7973.28	6681.05	8201.18	7590.8	8864.48	7128.9	6772.41	6155.68	NaN	1386.63	1375.42	5973.75	6671.56	NaN	NaN	NaN	NaN	5854.25	1965.81	NaN	NaN	NaN	NaN	9786.58	7433.35	3796.82	5101.57	7275.4	6136.46
11	814.593	3381.32	2640.13	5873.6	6318.26	12848.7	3499.84	7338.28	8958.95	717.866	2161.68	4332.21	3579.13	4006.47	6546.93	222.15	10271.4	8715.86	8024.82	9311.19	7935.15	6747.05	8288.98	7514.05	9061.67	6892.44	6774.89	6187.98	NaN	1409.39	1406.59	6068.38	6439.55	NaN	NaN	NaN	NaN	5960.21	1941.05	NaN	NaN	NaN	NaN	9882.46	7493.74	3827.66	5097.9	7316.48	6076.35
11.0833	817.474	3295.6	2666.32	6006.02	6480.56	12729.8	3574.05	7000.52	9324.4	716.434	2250.53	4302.08	3604.84	4042.4	6424.65	222.571	10061.2	8879.47	8068.73	9273.84	7896.58	6820.74	8193.45	7460.51	9093.08	6565.09	6747.87	6282.01	NaN	1464.11	1317.16	6161.34	6563	NaN	NaN	NaN	NaN	6047.53	1972.12	NaN	NaN	NaN	NaN	9662.78	7221.38	4031.91	5149.38	7386.9	6152.06
11.1667	817.293	3230.5	2701.61	6299.77	6582.49	12507.9	3643.17	6925.39	9661.26	714.974	2353.66	4306.52	3646.97	4082.1	6351.66	222.716	10086.6	8796.3	8067.03	9253.7	7487.15	6808.59	8271.79	7457.35	9134.05	6320.54	6884.02	6266.6	NaN	1492.3	1367.56	6265.32	6357.94	NaN	NaN	NaN	NaN	5999.03	1956.04	NaN	NaN	NaN	NaN	9592.69	6995.88	3948.45	5100.66	7411.56	5897.98
11.25	818.598	3199.12	2634.59	6520.72	6892.28	12745.8	3722.27	6725.76	9888.02	715.084	2495.54	4265.38	3676	4262.03	6276.48	222.965	10133.4	8966.83	8021.95	9344.88	7518.37	6812.23	8430.49	7396.78	9100.09	6161.51	6812.43	6073.85	NaN	1591.26	1330.82	6297.42	6324.68	NaN	NaN	NaN	NaN	6003.52	2016.18	NaN	NaN	NaN	NaN	9452.92	7229.01	3887.71	5119.13	7448.44	5738.17
11.3333	822.165	3253.16	2595.37	6457.61	7155.44	12612.6	3893.8	7001.41	10160.7	714.959	2690.49	4354.18	3893.66	4332.45	6171.17	223.023	9883.81	9128.02	7785.56	9633.18	7436.85	6700.08	8413.01	7337.08	NaN	5969.85	6737.37	6184.44	NaN	1618.44	1379.96	6341.42	6314.63	NaN	NaN	NaN	NaN	5817.46	2036.07	NaN	NaN	NaN	NaN	9384.67	7160.18	3982.9	5287.53	7462.31	5486.2
11.4167	823.501	3334.93	2677.65	6374.46	7549.02	12592.9	4036.54	7253.31	10354.9	713.712	2788.68	4361.61	4066.14	4334.5	5934.23	223.607	9898.29	8931.69	7727.52	9683.24	7673.83	6544.2	8328.92	7254.9	NaN	6079.57	6627.97	6232.18	NaN	1523.96	1326.07	6461.94	6425.02	NaN	NaN	NaN	NaN	5960.61	1899.18	NaN	NaN	NaN	NaN	8972.23	7134.76	3825.23	5195.18	7450.87	5406.87
11.5	826.845	3441.32	2757.68	6236.69	7529.08	12564	4147.95	7543.51	10258.3	713.777	2996.23	4462.48	4213.03	4376.82	5852.77	223.54	9774.56	8996.33	7695.46	9719.01	7734.14	6461.33	8144.26	7171.82	NaN	6040.99	6499.81	6347.62	NaN	1475.96	1371.96	6529.38	6422.04	NaN	NaN	NaN	NaN	6001.95	1918.7	NaN	NaN	NaN	NaN	9251.49	7180.81	3865.91	5197.39	7503.57	5499.52
11.5833	822.395	3463.05	2867.86	5998.63	7600.14	12261.4	4297.91	7849.34	10280.9	712.897	2880.96	4650.14	4436.14	4540.04	5846.35	223.639	10001.7	9083.01	7596.41	9488.59	7899.7	6293.19	7953.38	7397.28	NaN	6117.67	6328.72	6366.69	NaN	1430.12	1438.01	6686.77	6253.32	NaN	NaN	NaN	NaN	5908.19	1750.24	NaN	NaN	NaN	NaN	8862.8	6945.84	3981.96	5043.28	7478.84	5669.59
11.6667	824.141	3560.78	2999.93	5879.77	7487.09	12234.4	4489.49	8100.55	10460.3	712.076	2704.17	4724.98	4599.53	4546.25	5976.75	223.861	10109.7	9321.42	7640.96	9474.92	8107.75	6144.03	8061.61	7441.04	NaN	6360.73	6228.41	6370.47	NaN	1523.95	1393.85	6673.93	6073.2	NaN	NaN	NaN	NaN	5764.06	1738.57	NaN	NaN	NaN	NaN	8909.86	6864.13	3992.12	5095.02	7479.51	5762.88
11.75	824.84	3771.85	3101.5	5701.94	7618.95	12265.5	4681.12	8533.3	10390.5	710.137	2666.29	4837.09	4752.54	4814.62	6132.19	223.952	10160.6	9339.65	7782.85	9328.28	7812	5847.19	7782.05	7426.21	NaN	6363.3	6298.42	6533.04	NaN	1583.39	1396.24	6655.67	5989.02	NaN	NaN	NaN	NaN	5543.94	1733.46	NaN	NaN	NaN	NaN	8899.56	6862.32	3950.45	5032.95	7520.81	5719.71
11.8333	826.22	3890.52	3240.26	5522.42	7706.75	11973.7	4891.74	8780.04	10683.7	709.888	2706.37	4937.25	4877.91	5131.04	6263.08	224.022	10371.2	9682.89	7918.85	8788.22	7568.65	5862.2	7430.3	7258.58	NaN	6272.54	6496.97	6702.44	NaN	1556.85	1340.68	6609.36	6016.46	NaN	NaN	NaN	NaN	5761.73	1929.31	NaN	NaN	NaN	NaN	8723.61	6914.93	3892.4	4871.13	7453.57	5632.6
11.9167	822.415	4056.84	3412.59	5574.31	7746.47	11911.4	4972.15	9055.94	10626.6	711.021	2692.4	5113.62	4987.81	5439.06	6412.35	224.47	10458.4	9730.1	8136.06	8682.48	7612.14	5587.92	7586.07	7209.69	NaN	6489.75	6581.62	6926.65	NaN	1543.09	1418.26	6657.08	6076.59	NaN	NaN	NaN	NaN	5739.71	1972.4	NaN	NaN	NaN	NaN	8396.51	6932.46	3743.04	4884.61	7511.88	5550.49
12	826.299	4161.2	3620.22	5677.52	7887.9	11803.8	5210.07	9403.7	10618	699.381	2675.54	5401.98	5067.72	5793.27	6565.24	224.052	10542	9568.34	8200.55	8402.67	7477.9	5483.02	7775.28	7106.32	NaN	6489.79	6553.01	6977.95	NaN	1554.43	1416.44	6572.6	5911.56	NaN	NaN	NaN	NaN	5742.37	1963.34	NaN	NaN	NaN	NaN	NaN	6820.58	3974.18	4909.83	7570.26	5610.18
12.0833	826.853	4297.27	3698.13	5852.98	8023.28	11826.9	5484.35	9671.22	10578.6	699.1	2634.92	5606.11	5049.83	6071.87	6747.43	224.294	10462.4	9219.16	8225.2	8158.53	7273.25	5538.32	7792.49	7194.8	NaN	6485.14	6554.87	7049.47	NaN	1559.26	1456.78	6623.04	5817.71	NaN	NaN	NaN	NaN	6072.22	1887.08	NaN	NaN	NaN	NaN	NaN	6962.94	4096.5	5008.31	7658.32	5651.72
12.1667	825.121	4485.2	3789.47	6030.83	7896.94	11703.4	5660.3	10097.3	10429.5	698.306	2616.93	5687.87	4867.17	6128.25	6890.11	224.178	10448.6	9182.58	8480.07	7995.35	7378.35	5630.97	7756.82	7345.27	NaN	6324.76	6539.19	7132.88	NaN	1476.75	1456.48	6384.08	5797.77	NaN	NaN	NaN	NaN	6137.92	1881.91	NaN	NaN	NaN	NaN	NaN	7212	4107.56	5056.28	7739.85	5721.46
12.25	821.977	4726.31	3860.63	6074.73	7711.01	11747.8	5903.6	10023.4	10397.8	696.947	2630.87	5881.91	4660.56	6363.11	6825.23	224.47	10613	9211.75	8530.75	7872.57	7014.4	5641.64	7746.61	7290.73	NaN	6253.61	6606.59	7204.18	NaN	1368.71	1450.82	6033.05	5932.09	NaN	NaN	NaN	NaN	6083.44	1814.35	NaN	NaN	NaN	NaN	NaN	NaN	4109.22	5084.52	7733.43	5909.85
12.3333	823.06	4911.55	3847.96	6212.87	7455.51	11793.7	6395.48	10216.6	9938.18	694.975	2688.9	5953.59	4589.52	6577.01	6928.71	223.902	10619.4	9142.75	8645.78	7713.97	6683.84	5733.88	7691.59	7306.57	NaN	6153.28	6742.25	7250.76	NaN	1369.24	1486.95	6066.54	6124.01	NaN	NaN	NaN	NaN	6002.47	1848.2	NaN	NaN	NaN	NaN	NaN	NaN	4237.44	5093.1	7715.72	5862.16
12.4167	821.964	5070.52	3855.66	6198.21	7752.2	11767.3	6459.61	10246.6	9804.75	696.318	2863.34	6150.26	4450.54	6968.47	6962.2	223.771	10654.6	8937.59	8770.64	7564.96	6516.99	5704.99	7767.22	7263.51	NaN	6095.21	6806.89	7248.62	NaN	1373.59	1472.94	6135.68	6104.71	NaN	NaN	NaN	NaN	5952	1948.08	NaN	NaN	NaN	NaN	NaN	NaN	4217.38	5131.75	7707.38	5769.79
12.5	820.637	5271.08	3833.48	6270.71	8054.98	11575.6	6659.99	10233.8	9095.73	695.499	2958.53	6368.07	4370.69	7215.24	6853.88	223.744	10539.6	8890.09	8857.2	7844.14	6222.83	5576.28	7805.12	7230.72	NaN	6037.3	6805.64	7158.65	NaN	1440.66	1460.04	6390.08	6131.02	NaN	NaN	NaN	NaN	5795.8	1912.99	NaN	NaN	NaN	NaN	NaN	NaN	4143.68	5192.67	7653.58	5760.28
12.5833	823.679	NaN	3806.79	6217.64	8366.43	11575.8	6740.44	10237.1	8743.67	695.223	3098.98	6601.17	4405.91	7577.39	6751.99	223.896	10061.6	8356.62	8826.01	7596.99	6181.19	5325.51	7792.04	7071.51	NaN	5984.3	6893.25	7226.41	NaN	1391.81	1389.29	6344.44	6063.09	NaN	NaN	NaN	NaN	5735.94	1797.02	NaN	NaN	NaN	NaN	NaN	NaN	4335.26	5081.85	7487.41	5727.78
12.6667	820.432	NaN	3695.91	6284.92	8586.17	11614.8	7058.4	10223.9	8427.8	694.173	3288.48	6921.66	4397.65	7483.69	6663.32	224.06	10524.4	8295.99	8861.07	7768.99	6091.27	NaN	7791.29	6847.03	NaN	5760.29	6940.44	7323.11	NaN	1431.57	1491.55	6276.14	6204.42	NaN	NaN	NaN	NaN	5870.65	1735.19	NaN	NaN	NaN	NaN	NaN	NaN	4315.91	5060.48	7333.98	NaN
12.75	822.899	NaN	3530.08	6196.4	8823.13	11650.2	7178.77	10238.6	8122.08	695.89	3460.16	7322.99	4572.48	7529.2	6555.5	223.999	10360.9	8065.99	8684.96	8138.3	6088.71	NaN	7655.53	6620.3	NaN	5763.67	7008.7	7291.34	NaN	1459.41	1464.84	6378.41	6091.94	NaN	NaN	NaN	NaN	NaN	1824.89	NaN	NaN	NaN	NaN	NaN	NaN	4317.02	4870.16	7223.08	NaN
12.8333	820.159	NaN	3647.97	6256.71	8918.86	11864.7	7094.11	NaN	7974.26	693.894	3520.87	7625.38	4664.25	7537.25	6713.19	224.039	9950.96	8266.46	8704.27	8188.93	6020.38	NaN	7790.26	6362.08	NaN	5853	7086.04	7384.57	NaN	1443.87	1517.73	6444.73	6244.44	NaN	NaN	NaN	NaN	NaN	1784.95	NaN	NaN	NaN	NaN	NaN	NaN	4392.47	4962.51	7253.24	NaN
12.9167	822.025	NaN	3745.18	6104.92	9246.99	11822.7	7331.92	NaN	7982.53	695.533	3508.34	7715.69	4805.46	7437.38	6947.51	224.413	9826.88	8576.58	8751.9	8327.72	6003.1	NaN	7540.29	6126.67	NaN	5958.2	7211.04	7314.2	NaN	1527.34	1537.81	6405.04	5960.17	NaN	NaN	NaN	NaN	NaN	1779.92	NaN	NaN	NaN	NaN	NaN	NaN	4486.46	5005.6	7173.57	NaN
13	820.315	NaN	3858.25	5911.25	9409.99	11762.5	7345.02	NaN	NaN	697.152	3514.54	7894.05	5019.41	7410.07	7205.5	224.421	9720.18	8416.71	8441.29	8480.52	NaN	NaN	7351.6	5760.28	NaN	6017.64	7347.35	7211.32	NaN	1543.13	1530.69	6202.28	5862.42	NaN	NaN	NaN	NaN	NaN	1764.8	NaN	NaN	NaN	NaN	NaN	NaN	4561.89	4923.32	7060.54	NaN
13.0833	821.508	NaN	3962.98	5641.06	9623.99	11695	7447.37	NaN	NaN	700.492	3656.75	7905.62	5094.76	7442.98	7432.1	224.472	9519.2	8493.09	8309.68	8548.09	NaN	NaN	7231.55	5544.95	NaN	6204.21	7423.22	7384.02	NaN	1563.47	1541.34	6134.62	NaN	NaN	NaN	NaN	NaN	NaN	1867.08	NaN	NaN	NaN	NaN	NaN	NaN	4593.58	4906.55	6918.47	NaN
13.1667	820.633	NaN	4073.29	5987.29	9776.3	11750.7	7548.52	NaN	NaN	700.146	3704.92	7857.4	5243.63	7615.87	7609.89	224.091	9801.45	8393.85	8090.94	8463.45	NaN	NaN	6891.97	5499.02	NaN	6205.81	7528.25	7500.87	NaN	1541.2	1575.23	5892.26	NaN	NaN	NaN	NaN	NaN	NaN	2017.33	NaN	NaN	NaN	NaN	NaN	NaN	4535.52	4904.3	6753.54	NaN
13.25	819.03	NaN	4227.31	6078.87	9763.25	11615	7577.72	NaN	NaN	701.701	3751.35	7795.08	5332.32	7882.63	7768.1	223.978	9760.16	8255.89	7992.11	8684.76	NaN	NaN	6707.92	NaN	NaN	6316.03	7576.36	7517.32	NaN	1568.83	1597.19	5736.96	NaN	NaN	NaN	NaN	NaN	NaN	1993.62	NaN	NaN	NaN	NaN	NaN	NaN	4517.82	4894.54	6764.68	NaN
13.3333	819.229	NaN	4264.73	6110.82	9775.7	11799.4	7638.64	NaN	NaN	705.766	3750.2	7624.37	5265.49	8231.93	7932.89	224.197	9797.37	8146.88	7746.38	8646.07	NaN	NaN	6672.44	NaN	NaN	6431.38	7745.97	7603.11	NaN	1601.94	1598.42	5728.16	NaN	NaN	NaN	NaN	NaN	NaN	1952.63	NaN	NaN	NaN	NaN	NaN	NaN	4565.51	4852.44	6419.97	NaN
13.4167	818.618	NaN	4496.74	6074.66	9881.97	11678	7811.63	NaN	NaN	714.637	3647.73	7581.34	5257.25	8576.5	8146.81	224.126	9844.28	8209.89	7548.99	8767.82	NaN	NaN	6726.58	NaN	NaN	6569.85	7916.7	7743.98	NaN	1668.45	1662.46	5331.3	NaN	NaN	NaN	NaN	NaN	NaN	1966.02	NaN	NaN	NaN	NaN	NaN	NaN	4584.95	4925.38	6378.85	NaN
13.5	819.637	NaN	4617.39	6269.03	9898.52	11351.7	7896.58	NaN	NaN	713.315	3632.54	7519.74	5269.55	8858.38	8281.1	224.359	10071.8	8136.81	7476.98	8724.01	NaN	NaN	6783.73	NaN	NaN	6834.84	8123.1	7862.26	NaN	1664.97	1655.68	5401.4	NaN	NaN	NaN	NaN	NaN	NaN	2018.9	NaN	NaN	NaN	NaN	NaN	NaN	4620.28	5048.62	6372.37	NaN
13.5833	816.176	NaN	4768.97	6320.59	9631.51	11284.8	8165.11	NaN	NaN	715.423	3745.79	7177.76	5242.79	8983.66	8327.33	224.33	10021.9	8054.03	7356.19	8773.57	NaN	NaN	6776.41	NaN	NaN	6933.93	8157.71	7934.09	NaN	1698.27	1633.78	5375.65	NaN	NaN	NaN	NaN	NaN	NaN	2069	NaN	NaN	NaN	NaN	NaN	NaN	4612.37	5009.46	6267.89	NaN
13.6667	814.272	NaN	4932.25	6424.76	9258.92	11469.6	8313.1	NaN	NaN	716.854	3897.57	7363.3	5059.96	9012.76	8360.68	223.954	9963.24	7781.82	7308.2	8817.55	NaN	NaN	6948.99	NaN	NaN	6947.69	8187.25	7953.46	NaN	1711.31	1604.95	5502.86	NaN	NaN	NaN	NaN	NaN	NaN	2079.99	NaN	NaN	NaN	NaN	NaN	NaN	4575.3	4964.06	6224.89	NaN
13.75	811.435	NaN	5001.29	6542.75	9010.05	11523.9	8532.44	NaN	NaN	718.157	4008.46	7488.38	4891.65	9141.79	8208.9	224.346	10122	7838.26	7496.72	8856.3	NaN	NaN	7075.65	NaN	NaN	7094.49	8239.58	8074.96	NaN	1730.08	1634.3	5644.92	NaN	NaN	NaN	NaN	NaN	NaN	1976.82	NaN	NaN	NaN	NaN	NaN	NaN	4776.73	5059.5	6227.86	NaN
13.8333	810.999	NaN	4957.52	6567.01	8675.87	11559.9	8214.23	NaN	NaN	718.853	4055.36	7573.8	4500.68	9089.35	8157.32	224.257	10223.9	7618.79	7412.57	8989.82	NaN	NaN	6935.38	NaN	NaN	7112.52	8242.31	8166.43	NaN	1667.13	1547.48	5699.22	NaN	NaN	NaN	NaN	NaN	NaN	2054.78	NaN	NaN	NaN	NaN	NaN	NaN	4831.65	5090.37	6125.18	NaN
13.9167	811.574	NaN	4921.74	6486.93	8463.13	11591	8849.24	NaN	NaN	720.589	4257.67	7663.18	4492.79	9042.49	7914.52	224.97	10395	7498.45	7431.72	8899.78	NaN	NaN	6935.76	NaN	NaN	7117.17	8412.18	8152.55	NaN	1608.48	1621.07	5621.5	NaN	NaN	NaN	NaN	NaN	NaN	2183.03	NaN	NaN	NaN	NaN	NaN	NaN	4940.48	5155.14	6179.55	NaN
14	812.92	NaN	4985.63	6402.84	8547.96	11460.9	9109.04	NaN	NaN	721.914	4547.81	7768.77	4445.86	9100.8	7829.65	224.475	10237.3	7854.83	7656.74	9001.24	NaN	NaN	6811.9	NaN	NaN	7198.08	8474.82	8162.06	NaN	1660.55	1645.27	5778.41	NaN	NaN	NaN	NaN	NaN	NaN	2090.16	NaN	NaN	NaN	NaN	NaN	NaN	4909.92	5173.48	6149.14	NaN
14.0833	814.719	NaN	5168.73	6416.13	8635.11	11106.7	9022.56	NaN	NaN	724.648	4614.4	7909.26	4407.49	8959.56	7643.37	225.598	10246.9	7853.4	7684.21	9109.79	NaN	NaN	6698.31	NaN	NaN	7210.23	8485.18	7896.3	NaN	1681.88	1712.3	5552.77	NaN	NaN	NaN	NaN	NaN	NaN	1929.42	NaN	NaN	NaN	NaN	NaN	NaN	4956.61	5223.09	6125.61	NaN
14.1667	817.439	NaN	5180.28	6126.18	8540.07	11031.2	9030.62	NaN	NaN	725.947	4902.21	8004.38	4372.68	8855.59	7792.75	225.544	10251	8086.69	7582.79	9160.19	NaN	NaN	6424.08	NaN	NaN	7111.48	8362.33	7776.27	NaN	1690.11	1682.67	5515.86	NaN	NaN	NaN	NaN	NaN	NaN	1917.88	NaN	NaN	NaN	NaN	NaN	NaN	5002.35	5257.15	6143.6	NaN
14.25	823.072	NaN	5029.7	6117.52	8769.63	11171.2	9270.17	NaN	NaN	727.055	4927.57	8216	4683.07	8734.26	8009.36	225.04	10327.8	NaN	7502.46	9139.77	NaN	NaN	6094.45	NaN	NaN	7016.89	8267.38	7570.51	NaN	1665.3	1671.77	5389.24	NaN	NaN	NaN	NaN	NaN	NaN	1973.28	NaN	NaN	NaN	NaN	NaN	NaN	5022.53	5252.08	6063.32	NaN
14.3333	839.08	NaN	4906.22	6185.07	8750.94	11236.8	9475.01	NaN	NaN	729.234	5026.32	8322.27	4817.72	8374.91	8311.88	224.038	10397.3	NaN	7590.84	9151.47	NaN	NaN	5865.34	NaN	NaN	7119.49	8160.02	7693.1	NaN	1710.1	1596.29	5158.71	NaN	NaN	NaN	NaN	NaN	NaN	1929.27	NaN	NaN	NaN	NaN	NaN	NaN	5029.4	5207.32	6028.54	NaN
14.4167	865.6	NaN	4859.46	6232.87	8771.54	11139.5	9663.6	NaN	NaN	731.666	5175.31	8479.84	4869.78	8226.79	8672.27	222.88	10287	NaN	7610.4	9029.76	NaN	NaN	5816.21	NaN	NaN	7025.37	8049.83	7692.72	NaN	1757.64	1659.11	5109.17	NaN	NaN	NaN	NaN	NaN	NaN	1970.15	NaN	NaN	NaN	NaN	NaN	NaN	5129.95	5192.56	6080.89	NaN
14.5	893.098	NaN	4939.81	6222.51	9002.09	11362.1	9821.04	NaN	NaN	733.111	5163.56	8621.65	4860.17	8434.24	9033.34	222.515	10473.9	NaN	7730.42	8972.92	NaN	NaN	5675.73	NaN	NaN	7028.56	8066.67	7786.55	NaN	1802.73	1717.44	5039.67	NaN	NaN	NaN	NaN	NaN	NaN	2056.45	NaN	NaN	NaN	NaN	NaN	NaN	5114.9	5073.1	5982.37	NaN
14.5833	910.841	NaN	NaN	6423.97	8945.48	11455.5	10115.9	NaN	NaN	732.808	NaN	8614.41	4919.39	8569.57	9396.55	222.43	10626.3	NaN	7631.17	8833.31	NaN	NaN	5521.25	NaN	NaN	7268.4	8035.06	7810.43	NaN	1745.63	1657.27	4957.46	NaN	NaN	NaN	NaN	NaN	NaN	2074.58	NaN	NaN	NaN	NaN	NaN	NaN	5142.1	5142.44	5984.71	NaN
14.6667	919.602	NaN	NaN	6338.77	8919.99	11230.8	10225.4	NaN	NaN	734.359	NaN	8772.82	5000.1	8776.86	9832.36	222.23	10662.2	NaN	7570.15	8603.92	NaN	NaN	5363.43	NaN	NaN	7327.25	7926.27	7712.01	NaN	1860.72	1667.42	4779.01	NaN	NaN	NaN	NaN	NaN	NaN	2082.26	NaN	NaN	NaN	NaN	NaN	NaN	5153.61	5233.31	6014.79	NaN
14.75	NaN	NaN	NaN	NaN	NaN	NaN	NaN	NaN	NaN	735.094	NaN	8806.84	NaN	8849.31	10330.8	222.238	10776.7	NaN	7427.33	8398.85	NaN	NaN	5282.36	NaN	NaN	7405.12	7939.06	7716.19	NaN	1863.47	1649.5	4939.5	NaN	NaN	NaN	NaN	NaN	NaN	1906.29	NaN	NaN	NaN	NaN	NaN	NaN	5269.77	5402.07	6051.62	NaN
14.8333	NaN	NaN	NaN	NaN	NaN	NaN	NaN	NaN	NaN	738.317	NaN	8903.19	NaN	9042.89	10356.4	222.381	10943.6	NaN	7564.38	8245.29	NaN	NaN	5384.93	NaN	NaN	7375.43	8056.01	7754.96	NaN	1830.06	1736.1	4981.71	NaN	NaN	NaN	NaN	NaN	NaN	1866.72	NaN	NaN	NaN	NaN	NaN	NaN	5461.22	5358.01	6171.52	NaN
14.9167	NaN	NaN	NaN	NaN	NaN	NaN	NaN	NaN	NaN	740.182	NaN	8554.88	NaN	9144.06	10564.8	222.217	11041.6	NaN	7714.39	8140.45	NaN	NaN	5266.22	NaN	NaN	7377.32	8191.02	7707.9	NaN	1873.52	1777.28	4973.04	NaN	NaN	NaN	NaN	NaN	NaN	1760.9	NaN	NaN	NaN	NaN	NaN	NaN	5416.13	5354.57	6162.03	NaN
15	NaN	NaN	NaN	NaN	NaN	NaN	NaN	NaN	NaN	741.421	NaN	8626.45	NaN	9250.76	10697.8	222.518	11039	NaN	7815.84	7973.15	NaN	NaN	5170.68	NaN	NaN	7602.85	8201.53	7699.6	NaN	1889.47	1809.31	5033.72	NaN	NaN	NaN	NaN	NaN	NaN	1944.42	NaN	NaN	NaN	NaN	NaN	NaN	5357.15	5461.81	6305.85	NaN
[truncated: 10 more columns]

## Sheet: 0.5h_total
	Run 1							Run 2							Run 3				Run 4										Run 5			Run 6										Run 7
		Budding events (hr)
		1	2	3	4	5	6		7	8	9	10	11	12		13	14	15		16	17	18	19	20	21	22	23	24		25	26		27	28	29	30	31	32	33	34	35		36	37	38	39	40	41	42
		0.166667	1.33333	0.833333	1.16667	0.0833333	1.25		1.41667	0.75	0.0833333	1.41667	0.416667	1.16667		1	2.75	3.25		5.25	4.5	2.5	1.5	4.25	2	0.0833333	3.25	5.5		2.41667	0.75		1.91667	1.08333	1.5	0.5	1.33333	1.5	1.66667	0.75	1.33333		1.25	1.5	1.25	1	0.75	0.916667	0.25
		1.66667	2.75	2.33333	2.41667	2	2.33333		2.75	2.08333	1.66667	2.66667	1.75	2.5		3.16667	4.41667	5.25		7.16667	6.16667	4.16667	3.83333	7.25	4.08333	3.41667	5.25	9.25		4.25	2.25		3.16667	2.5	2.83333	2.08333	2.66667	2.58333	2.66667	2	2.5		3	3	2.75	2.33333	2.08333	2.16667	1.66667
		3	3.91667	3.75	3.66667	3.33333	3.58333		4	3.41667	3.33333	3.83333	3.25	3.66667		5	7	7.08333		11.5833	12.25	5.58333	5.25	9	5.91667	5.33333	6.66667	11.5833		6	3.83333		4.41667	3.5	3.75	2.91667	3.83333	3.75	3.66667	3.25	3.5		4.33333	9.16667	4	3.58333	3.33333	3.33333	3
		4.33333	5.58333	5.41667	6.16667	5	5.25		6	4.5	5.25	5.08333	5.08333	5.16667			9.33333	9		13.25	14	7.08333	7.41667	10.9167	7.58333	10.1667	8.58333			7.25	6.58333		6.33333	4.5	4.75	4	4.83333	4.91667	4.75	4.41667	4.91667		7.91667	11.3333	7.58333	11.3333	7.41667	5.41667	4.16667
		6.08333	7	6.66667	7.33333	6.33333	6.5		7.5	5.75	6.91667	6.33333	6.16667	6.66667			13.1667	13.0833				8.58333	9.08333	12.5	9.91667	11.6667	10.4167			8.75	8.33333		7.75	6	6.33333	5.5	6	6.16667	7.83333	5.75	6.41667		11.75	12.5833	9.5	12.9167	9.25	7.25	8.25
		8.33333	8.33333	7.91667	8.91667	7.66667	8.58333		8.75	6.75	8.66667	7.58333	7.41667	7.91667			15	15				10.3333	11		11.8333	13.5833	12.4167			11.1667	9.66667		9	7.08333	7.41667	6.83333	7	7.25	9.16667	6.91667	7.5		13.1667		11.4167	14.1667	10.8333	8.91667	9.66667
		9	9.91667	9.66667	10.6667	9.66667	10.75		10	7.91667	10.75	9	8.83333	9.16667								11.75	13.0833				14.5833			14.1667	11.4167		11.5833	8	8.41667	8.16667	7.91667	8.41667	10.25	8	8.58333						12.4167		11.3333
		10.6667	12.8333	12.4167	14.3333	11.5	12.25		11.5	9.16667	13.9167	10.1667	10.25	10.5								13.3333	14.5833								13.3333		13	9.33333	9.75	9.33333	9	9.58333	12.0833	9.25	9.91667						14.5		12.5
		11.4167	14.6667			13.25	14.25		13.1667	10.4167		11.5	11.5	11.8333																	15			10.6667		10.25	10.4167	10.8333			11								14
		13.25								12		13.6667	13.6667																					11.8333							12.4167
										13.25
		Gal1p-YFP fluorescent intensity (arbitrary unit)
Time (hr)	Red FI	1	2	3	4	5	6	Red FI	7	8	9	10	11	12	Red FI	13	14	15	Red FI	16	17	18	19	20	21	22	23	24	Red FI	25	26	Red FI	27	28	29	30	31	32	33	34	35	Red FI	36	37	38	39	40	41	42
0	10733.9	698.527	649.677	573.154	715.043	721.882	538.887	14693.4	589.805	490.827	449.455	440.873	692.991	774.174	3598.32	411.993	503.84	450.066	8779.88	716.979	276.012	319.566	291.448	801.07	768.862	840.319	531.677	260.937	12108.7	1137.04	1996.74	7830.25	967.228	453.72	538.856	512.97	551.437	569.569	797.186	396.856	393.375	9442.48	1168.72	462.918	551.049	540.845	589.34	426.974	588.157
0.0833333	10488.3	704.227	643.653	556.471	703.165	700.262	535.795	13636.7	576.137	474.754	448.042	444.563	678.836	757.547	3610.11	413.445	505.241	454.275	8316.56	741.599	273.78	320.15	292.562	816.256	793.406	868.128	534.258	259.453	11534	1148.37	2018.83	6923.06	955.445	434.736	522.934	514.203	535	554.154	773.008	385.565	386.904	8887.01	1190.46	467.364	556.773	533.982	576.993	418.265	593.73
0.166667	10269.7	729.357	635.33	534.345	675.236	683.932	527.662	12820.3	550.213	456.138	440.645	440.65	673.605	736.615	3675.32	412.803	507.569	456.739	7927.76	777.911	276.219	318.946	295.173	836.89	815.96	896.146	536.539	259.696	11151.6	1137.99	2001.39	6432.79	933.321	435.913	511.675	518.482	524.083	547.513	772.107	382.562	384.178	8419.31	1225.38	465.518	553.733	532.834	558.049	413.733	597.819
0.25	10012.5	739.781	631.243	521.03	654.07	660.574	513.688	12106.6	529.545	440.718	435.951	435.655	677.049	721.718	3637.25	406.061	503.969	468.029	7742.49	796.82	276.567	321.463	295.663	857.087	823.47	920.401	542.84	260.069	10844.9	1130.6	1992.28	5852.72	918.885	430.686	506.398	517.426	511.583	530.03	805.628	375.733	378.383	8027.1	1247.78	462.073	545.273	530.416	544.317	403.17	602.168
0.333333	9791.29	744.92	618.413	519.807	624.64	668.277	502.794	11469.2	517.169	426.759	431.665	427.873	664.84	694.272	3606.36	403.5	500.957	463.899	7714.73	806.46	275.32	322.75	296.934	871.569	839.808	937.081	548.041	259.797	10645.7	1115.79	1983.15	5507.61	916.182	427.399	504.21	518.099	507.506	525.364	798.656	374.686	376.385	7718.33	1249.28	454.95	535.457	522.421	542.593	398.978	602.292
0.416667	9591.33	744.294	612.645	505.999	587.87	656.959	475.533	10917.5	505.048	424.58	428.132	418.148	660.429	668.457	3595.14	400.994	498.91	461.124	7472.92	817.987	275.902	321.816	298.092	871.841	843.887	948.928	542.999	260.46	10390.4	1095.26	1978.5	5217.02	907.617	420.42	496.48	520.29	496.214	508.337	797.8	369.909	372.591	7449.2	1280.7	445.603	541.211	521.081	536.067	396.128	600.79
0.5	9397.51	740.281	601.008	497.698	576.338	639.454	458.065	10601.8	497.133	421.244	420.901	402.315	660.493	648.191	3517.54	395.385	495.128	458.767	6924.05	832.125	275.092	324.693	299.2	878.368	853.089	943.894	538.991	261.202	10240.7	1071.74	1980.34	4975.18	890.344	421.578	485.623	517.846	484.349	497.9	794.332	366.868	369.29	7071.53	1296.58	451.326	523.448	517.77	531.262	392.47	594.08
0.583333	9225.36	732.051	592.919	495.723	560.299	614.578	449.843	10211.1	500.925	423.997	412.248	397.906	657.308	624.825	3545.57	399.108	490.939	457.925	6607.31	835.721	276.161	329.037	304.429	870.33	856.266	941.094	542.551	261.623	10054.5	1057.31	1951.03	4795.65	891.944	417.357	478.965	525.355	465.074	479.708	779.888	363.563	364.461	6785.68	1264.28	443.729	508.746	511.018	533.246	386.656	583.979
0.666667	9087.94	709.806	584.232	485.015	551.845	594.955	439.359	9907.08	509.105	423.799	398.576	385.966	645.965	615.064	3488.67	399.72	488.151	457.586	6450.13	839.051	276.275	328.609	307.917	874.55	856.589	967.499	538.947	262.183	9943.01	1031.53	1960.3	4651.61	878.439	413.497	464.352	544.339	448.614	466.779	755.825	362.18	365.046	6447.38	1247.13	435.472	493.356	512.758	530.888	384.27	573.471
0.75	8984.69	676.014	573.503	480.966	543.979	575.26	441.591	9619.46	520.683	429.512	393.757	374.167	629.595	617.816	3480.8	402.261	478.725	458.722	6304.03	844.173	275.861	330.862	310.782	896.824	867.008	969.807	535.936	261.912	9760.51	1026.91	1962.22	4489.28	865.896	407.46	457.693	555.899	443.078	445.251	735.523	354.972	358.629	6152.38	1239.06	427.661	497.675	510.341	525.673	383.534	569.189
0.833333	8867.28	657.72	565.517	465.89	529.155	550.655	429.425	9377.5	533.307	430.941	382.125	362.63	614.185	626.114	3529.38	381.492	477.681	455.463	6268.99	842.03	276.545	332.916	313.039	906.697	861.578	970.906	537.385	263.932	9664.05	980.727	1914.88	4368.28	853.716	403.515	440.636	570.048	423.065	427.639	714.487	359.077	357.089	5930.97	1206.16	416.658	491.28	506.973	518.841	377.68	549.731
0.916667	8789.05	632.133	553.968	470.994	529.752	536.043	431.629	9183.26	556.362	433.806	369.629	357.132	592.46	618.913	3481.35	381.724	471.24	452.268	6255	844.013	275.86	334.164	317.574	920.073	867.409	962.032	532.826	262.588	9503.6	972.728	1927.81	4202.01	832.254	396.31	421.63	570.871	413.68	408.578	699.292	354.536	350.593	5678.1	1198.6	407.901	493.561	505.563	512.248	377.732	535.039
1	8709.94	616.766	553.897	460.494	522.484	517.454	425.183	8814.29	578.883	439.217	360.921	351.421	586.698	630.386	3416.76	394.033	466.291	453.073	6022.7	837.885	276.085	334.902	320.35	921.111	881.073	955.838	529.612	262.032	9383.52	959.651	1904.85	4131.53	811.61	394.546	411.868	579.394	409.508	397.581	665.045	351.764	348.901	5526.64	1196.23	406.99	490.868	503.764	505.461	372.084	515.279
1.08333	8614.95	600.267	548.54	453.32	517.113	499.954	419.817	8626.4	609.017	441.349	351.033	351.105	557.886	640.026	3430.71	381.792	464.328	450.416	5581.6	835.622	275.846	334.305	324.385	935.838	885.149	948.684	536.685	262.18	9271.4	935.795	1893.64	4024.81	821.983	392.952	408.641	584.336	409.921	393.581	644.536	345.783	343.768	5318.36	1170.59	405.061	485.66	495.409	493.667	367.897	494.738
1.16667	8546.28	588.01	546.35	439.807	501.493	487.74	411.899	8518.6	648.773	439.897	345.639	347.424	537.286	638.887	3469.57	388.306	466.228	439.791	5355.44	834.468	275.588	337.411	326.316	945.708	900.52	938.231	545.232	262.77	9121.18	908.427	1822.72	3949.62	785.026	390.154	405.759	579.851	405.626	388.836	646.924	339.759	341.408	5160.29	1159.07	402.646	480.823	489.944	480.15	362.046	490.104
1.25	8467.87	579.635	542.126	428.462	489.728	474.317	407.056	8411.56	706.223	439.319	342.699	353.061	516.237	647.961	3396.06	386.077	466.264	439.602	5258.44	843.843	275.454	337.319	331.289	953.283	924.236	928.244	556.322	263.408	9008.8	910.769	1761.84	3863.41	756.385	387.518	401.767	573.947	401.102	387.774	658.28	329.523	339.984	4994.14	1156.16	404.279	481.362	484.306	475.844	355.927	486.861
1.33333	8398.18	578.186	529.738	414.226	480.295	467.748	399.495	8317.41	739.897	429.007	341.673	349.972	498.694	646.331	3449.89	377.381	466.88	439.111	5173.75	837.385	275.335	334.882	336.898	949.833	919.026	918.185	572.294	261.403	8899.89	890.586	1668.75	3753.84	727.889	379.088	398.433	552.195	393.804	381.183	664.385	320.529	336.568	4839.86	1129.03	397.965	468.465	476.776	463.668	351.811	491.413
1.41667	8356.96	574.557	518.928	403.384	472.85	458.711	393.057	8212.98	770.172	412.816	339.07	348.795	484.364	644.59	3402.86	381.093	482.455	438.441	5098.97	832.459	273.627	338.755	343.8	971.738	936.542	891.547	591.442	261.363	8788.64	868.217	1611.04	3696.63	695.378	375.105	394.757	541.004	389.323	380.899	667.651	313.18	334.881	4702.1	1156.28	398.311	462.788	466.202	445.773	343.574	493.825
1.5	8283.02	566.916	503.569	389.216	462.281	446.817	383.515	8008.33	799.993	400.632	334.114	345.699	474.069	635.667	3432.5	374.434	493.646	440.999	5044.84	825.578	275.218	342.3	356.388	986.825	951.307	884.065	605.805	261.47	8675.57	824.221	1540.37	3619.15	688.517	367.93	390.73	522.868	390.007	375.717	668.149	306.732	329.024	4597.25	1142.55	397.183	451.388	461.76	430.084	337.472	491.293
1.58333	8239.01	562.438	490.794	380.86	440.836	446.667	370.82	7946.15	811.996	394.066	333.785	339.61	470.619	616.583	3431.18	375.964	502.693	436.041	4964.48	828.525	276.777	347.442	367.572	1003.18	963.85	866.879	607.308	263.05	8591.16	775.958	1495.17	3540.55	691.041	362.08	388.101	519.969	382.346	373.65	661.794	303.829	325.473	4462.62	1123	391.421	440.394	453.064	421.153	329.416	493.227
1.66667	8184.64	549.367	486.612	369.11	429.803	439.893	359.095	7943.99	819.266	385.347	328.625	333.961	457.978	589.161	3414.93	364.441	518.582	438.633	4883.54	828.129	274.887	347.877	378.239	1015.86	982.099	854.559	616.594	262.12	8498.18	734.607	1411.21	3464.6	692.249	351.804	374.682	513.265	380.371	368.037	655.119	300.95	316.342	4368.94	1109.35	384.504	435.268	433.45	418.49	321.69	494.564
1.75	8147.99	531.376	465.31	360.635	414.849	431.266	348.88	7873.1	818.24	389.4	328.184	328.203	450.546	561.167	3401.79	368.041	542.159	436.755	4832.77	825.29	278.646	353.481	387.224	1023.41	1013.1	855.327	627.813	262.569	8388.97	706.671	1413	3410.79	696.327	342.967	372.948	518.291	366.984	362.674	633.427	299.341	311.606	4209.19	1083.81	390.209	432.294	429.445	416.569	321.302	499.545
1.83333	8119.26	546.784	453.457	357.314	401.845	428.17	341.662	7782.14	806.487	386.503	323.121	322.544	443.101	545.284	3399.75	356.739	561.239	442.565	4779.21	829.848	278.395	358.021	399.13	1035.86	1048.62	827.798	636.268	261.521	8336.85	689.214	1432	3334.73	694.749	329.863	366.223	522.243	353.629	358.958	614.876	299.452	303.804	4162.29	1057.03	383.625	411.535	411.433	412.244	318.84	492.461
1.91667	8060.99	532.146	431.409	352.726	393.406	424.664	330.006	7714.65	796.443	384.371	318.898	316.05	436.667	526.533	3379.97	353.8	588.144	435.355	4711.92	837.004	280.007	362.969	407.784	1038.03	1093.35	826.102	651.625	260.696	8275.42	682.08	1429.26	3268.13	691.247	321.48	357.934	525.034	341.432	353.952	581.845	296.481	298.495	4053.5	1024.5	375.026	399.088	410.429	412.083	317.58	489.65
2	8020.52	512.2	417.778	349.678	387.892	425.927	322.808	7562.4	786.447	387.462	315.188	310.818	431.322	522.437	3335.09	344.073	612.485	452.694	4650.48	830.55	283.428	369.691	421.146	1047.92	1149.81	820.659	657.518	259.902	8190.29	680.714	1434.67	3212.47	696.144	317.414	360.449	515.88	336.138	340.543	548.485	293.718	293.795	3978.67	984.022	363.836	386.921	407.725	409.788	320.806	481.306
2.08333	7981.95	507.416	407.511	350.436	387.604	420.693	321.707	7572.88	774.874	379.836	310.325	303.035	423.058	526.917	3422.91	344.23	648.592	452.237	4632.56	843.569	285.839	379.884	433.733	1075.04	1217.33	822.792	680.546	260.051	8151.72	673.686	1453.12	3159.89	698.334	314.414	355.685	512.943	332.616	330.275	515.725	291.551	289.076	3890.25	910.785	356.04	375.605	404.952	404.804	317.558	477.756
2.16667	7947.47	486.718	403.522	345.018	381.036	414.876	320.251	7493.35	780.117	379.551	306.301	298.258	416.479	533.179	3424.41	337.247	671.562	465.415	4659.6	854.065	292.522	390.001	452.324	1076.03	1251.39	833.911	686.957	260.303	8104.19	668.088	1427.16	3103.47	701.969	311.911	346.214	500.158	322.715	321.211	494.121	285.965	286.888	3820.21	873.274	346.816	372.753	405.142	399.224	314.945	457.507
2.25	7912.83	473.555	397.718	341.264	381.195	409.15	317.202	7495.45	757.255	367.667	299.823	295.272	405.843	534.17	3445.82	328.349	689.952	470.367	4643.45	877.878	303.846	400.33	479.721	1075.25	1321.33	829.469	698.944	261.035	8045.88	665.689	1390.81	3066.45	690.798	310.731	337.633	491.69	322.816	318.982	496.02	282.311	284.822	3761.15	811.069	339.275	370.934	404.315	396.796	315.873	447.727
2.33333	7862.24	460.72	393.022	335.358	376.69	403.784	316.018	7480.85	738.833	364.744	292.948	294.855	393.452	543.857	3428.44	327.09	718.614	479.103	4600.59	917.052	316.351	408.911	495.795	1106.82	1380.06	840.307	708.769	262.962	8017.62	654.826	1378.97	3019.46	682.624	309.276	335.496	470.635	320.732	318.039	496.33	280.274	286.065	3692.64	785.641	334.876	367.591	394.809	390.825	311.594	436.986
2.41667	7834.06	449.134	394.118	327.208	373.65	387.6	315.915	7378.09	739.449	357.902	289.73	293.588	380.88	549.898	3426.01	317.905	744.871	507.695	4577.21	963.84	333.984	422.41	511.635	1110.3	1415.54	843.765	711.237	263.201	7924.02	650.721	1350.85	2981.12	668.806	307.552	337.259	457.173	320.255	316.169	498.127	274.941	286.48	3601.65	782.718	329.031	369.911	403.793	386.99	307.932	432.553
2.5	7800.82	450.729	391.622	324.078	370.064	374.701	313.553	7388.28	740.206	346.104	286.368	290.511	372.311	547.223	3305.29	319.17	756.92	518.372	4543.36	1030.08	349.964	435.401	516.862	1135.96	1443.64	831.753	730.569	265.867	7899.49	640.067	1315.06	2931.11	654.796	304.355	338.62	435.684	322.43	316.554	502.61	270.755	281.805	3563.68	787.679	324.36	370.652	402.018	374.345	305.036	437.157
2.58333	7762.42	453.935	392.919	317.947	365.046	359.561	310.339	7384.75	754.308	339.906	286.824	290.648	361.185	552.12	3396.96	307.25	773.099	557.078	4512.25	1087.48	377.236	446.327	526.446	1158.95	1468.31	835.544	755.406	267.078	7839.7	631.294	1280.55	2878.72	626.888	302.287	339.144	423.258	318.024	316.51	497.134	265.171	280.333	3524.31	793.293	323.889	369.948	397.169	364.209	303.088	444.578
2.66667	7713.27	455.45	386.216	311.829	357.22	346.126	307.888	7243.44	759.473	333.503	282.575	288.862	353.383	556.088	3317.9	310.006	798.72	577.323	4470.07	1139.25	406.064	459.108	532.895	1183.07	1493.22	853.341	748.528	268.535	7790.61	625.947	1217.31	2845.7	582.512	298.355	341.869	413.254	316.417	312.079	506.763	261.969	278.253	3467.7	787.847	327.44	364.633	389.969	353.681	298.48	454.034
2.75	7684.05	455.618	385.387	304.52	349.826	337.28	302.052	7291.55	761.478	326.491	282.869	286.173	342.506	559.376	3293.9	309.051	836.934	629.216	4447.62	1191.61	439.171	475.6	543.393	1206.15	1531.85	894.697	765.19	270.163	7725.37	610.256	1197.7	2808.88	559.705	294.994	342.497	415.795	314.919	311.44	505.733	261.123	275.164	3412	788.007	324.695	355.611	375.76	345.343	292.103	462.877
2.83333	7641.32	462.092	383.278	298.819	345.756	331.886	299.465	7261.52	768.517	321.431	280.439	283.643	336.924	557.376	3284.28	308.108	850.899	670.739	4419.45	1250.43	489.253	491.342	555.773	1228.54	1574.07	950.97	800.745	271.888	7688.36	601.924	1133.54	2772.04	537.567	288.406	340.232	423.155	309.976	309.842	497.35	259.272	267.235	3371.64	784.041	326.899	360.23	364.345	340.927	286.981	474.278
2.91667	7622.2	463.225	377.133	291.667	338.039	326.188	295.083	7212.81	763.581	310.597	275.164	281.671	331.132	541.387	3384.89	306.632	879.684	734.992	4381.56	1306.53	547.044	512.476	588.619	1265.87	1616.46	1018.38	839.509	273.704	7626.49	582.91	1112.13	2742.04	536.303	285.973	336.486	422.773	303.519	304.937	488.121	257.081	264.131	3319.57	782.448	323.042	358.438	355.455	339.812	285.924	484.248
3	7594.66	460.633	374.026	285.555	331.596	324.345	290.822	7191.7	770.756	310.002	272.34	278.882	330.127	532.047	3264.51	308.068	894.623	777.88	4353.32	1333.79	617.101	522.469	623.126	1305.07	1618.12	1071.3	874.966	277.671	7579.26	573.502	1079.96	2711.41	547.332	281.51	325.009	425.165	299.964	298.258	473.328	255.501	261.333	3284.77	760.082	321.143	353.875	344.823	335.956	285.901	486.424
3.08333	7578.42	461.799	367.874	281.982	320.336	321.497	283.802	7200.16	743.414	308.119	272.359	275.117	327.64	523.3	3250.58	303.446	894.087	863.435	4335.07	1384.96	689.496	528.792	680.791	1335.36	1660.6	1119.38	922.636	278.924	7546.49	564.862	1054.66	2678.64	553.477	276.789	316.295	425.914	294.583	289.619	466.443	254.289	257.718	3238.2	757.416	320.764	347.271	337.384	334.773	285.916	492.545
3.16667	7549.27	455.951	357.275	280.267	316.371	320.827	277.357	7108.99	725.398	304.973	270.112	270.31	324.309	513.576	3274.76	305.474	900.741	910.424	4306.54	1449.58	748.409	534.414	747.851	1384.54	1694.48	1173.67	966.775	280.066	7506.79	546.168	1012.48	2656.89	550.294	275.236	307.81	424.286	289.128	283.434	450.636	253.8	257.914	3195.21	737.378	316.325	338.361	333.763	333.757	285.47	498.203
3.25	7509.68	451.055	349.042	278.294	314.593	318.582	274.55	7039.45	721.167	302.77	267.827	265.767	321.742	511.271	3310.13	298.238	911.683	973.564	4273.5	1482.55	802.873	541.736	798.673	1431.85	1693.46	1215.36	1009.35	279.626	7438.18	526.011	978.509	2612.88	549.666	276.018	302.568	418.232	285.131	280.568	452.388	254.068	259.389	3162.29	729.155	311.69	331.999	333.305	334.825	286.116	493.809
3.33333	7478.8	443.717	343.636	276.553	312.792	312.762	270.595	7017.81	690.61	299.245	265.813	261.468	317.726	523.43	3229.97	297.189	909.026	1018.82	4251.22	1548.05	846.664	549.158	855.812	1518.44	1674.71	1258.38	1047.63	280.313	7420.12	512.248	969.656	2592.7	560.789	276.817	301.744	410.835	282.852	282.932	454.958	253.538	260.064	3135.58	718.261	309.777	327.087	332.119	329.143	286.916	496.756
3.41667	7457.39	429.423	340.446	275.439	309.01	312.071	269.338	6986.1	659.796	298.629	265.212	259.191	314.556	534.543	3272.73	298.114	903.094	1059.42	4233.76	1576.94	901.319	552.553	910.554	1569.08	1743.55	1281.43	1067.13	282.299	7367.52	496.184	962.55	2555	559.436	276.602	298.567	412.494	284.951	281.041	456.097	251.764	261.365	3113.01	708.279	306.854	318.045	332.745	327.782	283.708	475.732
3.5	7417.07	414.657	336.499	274.992	307.529	307.672	268.247	6968.31	634.914	298.761	262.952	260.599	313.943	547.639	3208.36	295.73	900.885	1081.58	4204.71	1579.33	924.162	562.856	957.447	1634.15	1811.83	1319.86	1072.97	283.083	7329.8	487.461	961.53	2519.8	544.045	273.302	296.812	404.226	284.535	282.369	452.286	249.69	262.512	3071.04	668.899	303.742	317.935	330.758	321.699	284.606	458.457
3.58333	7403.82	403.947	334.266	273.575	307.085	304.486	267.443	6950.86	610.734	293.935	259.494	259.644	309.971	561.298	3224.24	291.387	883.179	1123.89	4195.4	1591.01	936.318	584.536	1008.93	1706.77	1881.58	1345.39	1079.14	284.909	7297.22	479.064	941.489	2505.28	524.414	272.645	296.573	384.557	281.018	281.938	455.558	246.998	265.029	3063.91	633.065	295.56	315.738	328.407	316.373	280.418	445.976
3.66667	7359.22	390.696	337.125	272.982	301.351	298.285	266.606	6924.46	618.058	289.419	254.932	258.661	307.028	572.537	3230.97	291.497	855.054	1153.66	4167.33	1602.92	940.249	592.183	1041.17	1793.06	1971.15	1394.53	1075.18	287.936	7287.84	477.315	942.51	2472.41	519.061	271.044	296.713	370.776	279.512	279.958	448.091	244.021	266.205	3024.47	602.091	290.089	316.392	326.949	319.982	277.579	441.093
3.75	7339.42	391.413	333.465	272.386	298.408	294.092	264.317	6876.12	622.256	285.428	253.282	258.559	305.972	579.392	3194.71	286.036	833.484	1169.42	4143.53	1627.51	981.169	606.752	1062.39	1865.28	2032.89	1394.59	1046.01	287.886	7244.25	462.728	941.951	2426.17	499.105	266.564	294.084	365.556	280.437	276.889	442.49	242.556	266.515	2998.03	570.874	286.668	315.365	321.338	316.738	277.767	436.975
3.83333	7299.52	388.456	333.587	268.844	295.315	287.12	263.925	6870.77	624.262	279.334	247.771	255.267	302.063	577.546	3191.39	280.347	800.834	1149.53	4123.18	1579.73	1022.66	627.412	1073.12	1935.23	2104.19	1386.67	1026.84	291.73	7193.02	453.826	919.156	2412.37	479.791	262.267	292.202	368.613	278.9	274.73	442.503	241.093	262.951	2972.01	585.671	286.422	315.812	319.924	314.672	275.373	437.299
3.91667	7281.83	386.001	331.993	266.841	289.598	281.636	262.708	6845.53	628.049	273.867	244.376	254.079	294.739	574.219	3186.56	277.832	794.743	1170.82	4100.79	1654.74	1066.87	649.22	1082	2017.26	2197.66	1394.14	1008.91	293.955	7162.92	453.964	898.681	2387.85	471.042	258.054	290.044	380.904	275.345	273.046	441.04	239.468	262.579	2955.97	584.761	285.348	315.066	313.193	307.208	273.04	437.807
4	7239.93	385.251	330.224	265.133	283.274	276.241	259.139	6804	638.61	269.986	241.789	252.938	290.304	569.015	3134.67	273.094	793.059	1147.41	4078.23	1680.63	1122.96	662.737	1086.05	2097.47	2226.85	1388.27	984.84	297.496	7130.8	460.277	872.459	2361.94	470.731	255.593	286.113	381.578	272.577	271.271	424.441	239.349	260.836	2688.04	597.115	292.668	312.191	308.945	300.612	268.774	433.479
4.08333	6177.79	381.858	323.064	262.159	279.129	273.411	255.815	5963.99	636.211	267.233	240.372	251.486	285.528	546.935	2771.64	268.933	814.064	1128.06	3612.74	1685.81	1170.62	690.877	1057.28	2173.16	2239.02	1354.31	955.153	298.208	6147.07	463.128	858.133	2023.27	477.224	251.647	282.792	379.415	276.959	267.784	400.567	239.14	257.312	2105.48	587.58	288.396	309.664	303.073	298.487	268.967	435.16
4.16667	5077.11	384.013	320.842	258.17	274.485	273.284	252.079	5051.87	638.094	266.58	238.816	247.688	281.908	528.674	2333.3	264.411	804.599	1123.86	3157.65	1719.83	1210.81	709.46	1017.92	2240.22	2310.39	1335.41	984.638	301.126	5142.14	464.599	838.531	1677.47	484.353	250.256	276.096	377.912	273.357	261.836	387.863	240.426	257.103	1528.65	599.78	287.05	306.378	298.196	299.361	272.332	432.983
4.25	3959.27	382.757	318.444	253.632	271.1	269.873	249.678	4134.08	630.418	265.364	239.285	244.656	277.262	504.891	1909.06	263.464	787.1	1209.55	2701.97	1779.05	1258.28	717.142	990.121	2300.54	2333.45	1325.82	946.833	304.006	4135.28	464.888	799.012	1339.59	493.065	252.019	271.835	376.064	267.953	257.852	384.134	241.939	256.166	984.444	606.483	286.202	302.411	293.708	296.047	277.295	427.17
4.33333	2831.51	375.087	315.071	251.345	269.28	268.531	246.128	3182.25	621.303	265.012	240.671	243.605	275.645	485.319	1487.59	260.766	789.946	1168.18	2259.06	1859.6	1310.3	732.552	971.494	2313.99	2349.69	1266.45	928.729	311.476	3137.42	463.12	779.013	1021.9	497.907	252.165	271.562	373.361	264.298	256.902	386.393	242.265	258.341	453.216	615.38	283.009	298.158	290.12	293.707	280.983	418.111
4.41667	1699.32	374.137	308.699	248.97	268.121	267.457	241.48	2287.26	604.813	265.237	240.575	245.077	272.498	477.996	1073.57	262.048	813.205	1201.57	1829.92	1916.78	1371.21	734.755	939.756	2431.76	2306.63	1253.41	913.152	327.857	2114.84	467.508	761.499	705.229	505.828	251.777	275.295	358.923	266.12	256.69	380.824	241.462	257.1	229.253	592.356	281.694	293.835	285.093	298.814	286.504	411.146
4.5	563.268	370.029	302.133	247.951	272.473	265.267	241.919	1358.3	593.773	268.334	239.793	249.07	272.986	472.259	631.747	260.804	828.995	1279.96	1409.15	2001.04	1433.74	745.634	914.293	2471.7	2303.21	1221.93	902.281	355.071	1063.97	474.45	724.92	388.763	507.228	250.855	282.571	350.828	271.914	256.448	381.323	243.274	256.864	225.224	593.596	275.59	290.31	282.497	303.897	296.425	411.957
4.58333	536.835	373.069	303.197	248.337	283.919	269.478	246.468	1298.15	586.338	278.683	240.575	257.091	274.265	476.727	622.318	263.85	866.11	1320.87	1392.4	2125.68	1534.17	754.893	914.42	2545.67	2369.67	1225.18	912.411	393.49	1038.52	494.983	714.671	358.591	537.345	255.611	290.605	357.02	285.44	260.227	395.999	249.919	261.669	224.127	589.086	277.518	289.625	282.57	313.428	311.117	418.114
4.66667	531.403	385.927	309.52	249.685	300.015	277.707	258.119	1311.34	597.612	293.11	241.422	271.517	275.821	489.283	636.917	275.582	901.828	1458.41	1380.1	2256.44	1642.14	782.776	923.547	2631.85	2441.63	1211.03	959.541	445.418	1036.61	523.553	689.132	356.298	586.303	267.925	301.886	371.607	307.615	265.039	414.309	260.773	273.156	223.249	594.531	275.818	289.078	282.55	325.25	333.166	425.507
4.75	527.438	405.297	318.153	254.12	325.604	291.737	279.242	1307.8	619.664	315.955	242.138	291.068	278.026	509.866	635.195	306.206	969.17	1579.57	1369.33	2348.92	1732.85	841.842	915.618	2683.26	2469.95	1219.55	1022.17	510.701	1032.32	568.048	673.429	355.281	663.04	300.214	326.353	394.972	342.468	280.48	420.606	283.922	292.366	222.431	590.828	276.797	291.185	285.015	346.672	365.367	438.628
4.83333	523.784	436.716	342.858	262.6	362.699	319.186	315.13	1305.01	662.732	344.062	244.354	314.487	282.826	522.278	639.687	358.964	1054.32	1699.78	1358.62	2510.85	1849.51	912.855	941.564	2775.99	2531.75	1262.75	1104.37	572.813	1031.32	625.56	669.203	354.124	785.075	359.62	371.11	456.891	400.183	308.511	444.087	324.893	323.038	222.209	590.048	277.166	292.309	285.769	371.991	410.058	458.673
4.91667	522.04	477.528	390.453	280.451	428.546	361.01	367.778	1302.42	728.538	375.685	246.533	345.171	289.436	546.075	592.997	423.805	1151.49	1895.49	1345.98	2610.76	1927.58	983.387	978.121	2792.68	2611.76	1332.29	1182.7	638.345	1026.38	677.158	665.817	352.982	882.444	445.485	445.335	548.956	470.088	360.952	479.374	389.744	370.252	221.637	596.466	278.633	294.255	290.201	410.856	473.554	484.969
5	519.244	527.037	447.783	305.812	504.944	406.307	430.488	1301.33	813.038	396.217	248.318	372.728	293.181	566.138	511.433	509.813	1274.03	2037.78	1336.56	2733.69	2008.8	1101.97	1043.79	2859.39	2646.85	1430.73	1235.94	696.809	1022.97	721.664	657.147	353.016	1006.61	554.776	553.109	652.745	555.496	430.998	516.099	484.646	436.969	221.446	602.914	280.308	298.021	296.244	452.776	553.053	505.109
5.08333	515.42	581.791	519.97	341.327	611.374	479.549	509.426	1297.66	907.252	419.184	251.212	403.663	295.714	580.288	581.142	607.488	1391.61	2197.55	1329.62	2856.72	2070.72	1224.06	1110.66	2928.68	2696.32	1519.38	1314.45	756.128	1015.72	780.304	673.953	354.854	1163.18	667.002	690.311	804.556	649.229	517.963	549.43	568.401	527.12	221.015	605.405	282.18	304.115	303.991	510.948	650.161	534.713
5.16667	514.273	637.348	609.584	391.789	744.386	546.773	590.57	1298.52	991.991	444.452	254.276	433.044	295.511	597.917	577.655	705.066	1509.31	2403.05	1317.36	3019.61	2089.1	1354.56	1191.93	2969.59	2814.17	1618.13	1363.68	818.495	1014.12	830.528	683.254	348.654	1308.92	789.032	820.018	963.828	732.644	630.941	585.824	711.007	657.388	221.057	614.11	284.491	313.436	312.377	574.553	765.113	585.221
5.25	513.25	718.072	714.194	456.477	890.63	627.094	668.633	1295.26	1100.17	472.533	257.498	478.538	303.737	611.18	593.88	790.027	1608.6	2658.63	1307.04	3168.55	2128.09	1488.56	1243.92	2946.38	3023.47	1728.07	1380.28	868.423	1012.67	918.951	699.527	347.162	1517.61	925.723	959.681	1194.47	828.698	733.519	616.474	852.783	770.215	220.699	623.795	288.577	323.159	318.822	640.674	877.756	636.31
5.33333	510.272	792.387	867.529	531.482	1049.45	707.229	757.065	1292.15	1199.73	522.748	260.665	521.759	311.87	613.669	580.156	898.247	1670.37	2792.18	1299.26	3338.57	2166.92	1619.62	1328.69	3049.29	3114.11	1810.07	1414.17	918.705	1009.66	976.133	730.503	345.526	1797.86	1064	1169.83	1432.6	916.191	878.078	665.56	1043.04	908.207	220.34	640.095	292.527	339.03	335.178	708.103	1040.65	698.491
5.41667	522.457	874.224	977.37	623.023	1219.51	783.402	865.158	1290.84	1226.2	576.947	262.792	573.232	323.76	603.468	575.582	958.051	1803.49	3035.8	1289.89	3455.62	2212.58	1788.83	1401.53	2980.12	3198.51	1930.18	1440.99	986.155	1001.1	1076.3	762.436	345.368	2037.73	1208.3	1384.02	1661.7	1019.39	1022.23	739.701	1226.07	1074.14	220.476	652.262	297.827	362.793	351.981	767.737	1184.14	755.56
5.5	511.588	982.908	1082.71	724.29	1380.63	875.313	948.409	1290.18	1313.27	636.654	266.969	631.436	332.033	593.909	587.016	1282.28	1844.28	3239.55	1283.68	3593.46	2259.2	1961.68	1471.34	3013.85	3321.69	2048.57	1502.19	1070.61	998.884	1203.46	790.204	343.373	2233.72	1508.19	1512.31	1877.43	1169.8	1184.53	818.925	1403.58	1232.33	220.427	661.619	302.292	388.878	361.238	849.318	1334.93	820.279
5.58333	508.45	1101.55	1209.04	835.953	1605.98	965.114	1026.53	1289.11	1409.26	698.466	268.143	678.707	350.862	588.469	561.845	1129.37	1964.07	3459.8	1274.18	3685.96	2315.05	2102.94	1549.03	2922.76	3464.21	2138.08	1560.29	1114.91	995.143	1287.93	809.255	343.85	2491.43	1813.61	1847.56	2114.57	1347.5	1391.83	923.686	1635.13	1433.71	220.414	676.577	310.695	417.086	386.68	950.094	1453.64	901.196
5.66667	507.755	1220.84	1350.87	961.645	1782.29	1032.88	1137.42	1289.64	1528.59	760.256	271.393	731.974	376.56	592.973	532.273	1183.74	2009.11	3571.85	1269.26	3793.64	2414.34	2248.91	1655.09	2950.5	3644.92	2227.91	1587.84	1185.59	996.645	1396.69	838.97	343.284	2786.45	1896.65	2144.71	2399.61	1548.96	1573.67	1022.69	1845.92	1698.76	220.32	692.576	318.647	460.767	402.978	1033.95	1630.96	994.086
5.75	506.628	1346.78	1522.48	1083.91	2017.24	1114.54	1269.21	1290.12	1625.04	803.941	273.783	768.578	416.009	592.306	520.821	1216.88	2079.49	3782.72	1260.03	3837.39	2561.89	2302.16	1720.75	3021.84	3683.45	2285.61	1618.11	1249.12	991.599	1533.49	873.861	343.297	3019.56	2153.91	2405.68	2521.54	1733.89	1785.42	1159.47	2003.33	1921.13	220.474	714.109	329.052	510.687	416.584	1144.05	1765.78	1082.04
5.83333	503.383	1473.88	1730.45	1196.29	2235.14	1201.5	1378.24	1290.44	1775.85	855.481	276.736	817.729	471.992	599.674	546.88	1347.89	2157.95	3801.28	1253.92	3816.48	2740.81	2396.68	1823.67	3177.66	3832.36	2355.59	1625.74	1425.35	985.523	1632.51	939.746	342.224	3219.88	2382.41	2699.63	2886.48	1925	1999.4	1287.29	2270.58	2161.4	220.428	726.877	337.33	562.977	437.156	1239.35	1886.59	1166.13
5.91667	503.814	1629.68	1947.09	1332.61	2442.48	1296.75	1505.6	1287.03	1900.38	897.377	277.869	901.187	537.714	610.378	541.932	1417.22	2261.31	3922.01	1246.67	3851.33	2915.93	2458.61	1900	3331.87	3962.12	2425.27	1629.78	1498.57	982.751	1781.78	974.888	342.626	3534.74	2586.04	2988.54	2856.47	2132.27	2222.78	1462.52	2367.81	2422.95	220.457	734.686	348.342	613.921	457.097	1363	2019.34	1285.68
6	505.266	1767.02	2182.88	1427.64	2657.51	1390.97	1617.81	1287.78	1970.56	926.687	279.318	951.564	612.509	608.29	495.005	1544.04	2431.3	3995.2	1239.12	3799.24	3089.73	2474.99	1983.79	3494.26	4121.81	2432.07	1648.59	1575.96	976.887	1882.11	1004.24	342.56	3704.65	2787.68	3260.55	2963.82	2300.44	2431.78	1668.84	2490.78	2723.69	220.674	754.176	356.768	683.491	471.762	1474.1	2177.38	1376.47
6.08333	502.774	1880.55	2354.21	1564.8	2818.31	1489.84	1791.3	1287.5	2054.28	941.93	280.311	1010.19	687.061	628.161	533.482	1166	2580.99	4208.13	1233.67	3693.2	3206.25	2488.66	2059.26	3622.56	4159.22	2466.8	1652.92	1643.07	975.259	1994.29	1061.15	341.705	3966.89	3000.31	3475.2	3146.86	2450.58	2656.87	1816.66	2573.05	2983.71	220.705	773.967	367.526	762.31	512.21	1589.91	2372.4	1486.45
6.16667	500.607	2082.82	2546.82	1613.75	2977.12	1628.33	1919.68	1288.47	2122.03	943.359	287.724	1091.51	773.115	648.281	516.167	869.582	2761.22	4251.57	1225.37	3642.99	3399.12	2607.83	2132.21	3799.41	4293.8	2490.27	1752.81	1730.83	976.522	2068.28	1137.02	341.178	4259.62	3227.3	3724.7	3483.01	2619.81	2816.27	2035.76	2615.58	3381.27	221.062	779.24	380.324	846.124	544.961	1708.65	2526.17	1623.76
6.25	513.81	2256.62	2793.3	1778.75	3182.72	1777.53	2096.74	1289.85	2163.18	967.215	301.939	1182.05	854.919	687.694	471.515	714.031	2933.13	4294.77	1223.06	3574.85	3529.37	2614.51	2155.75	3962.86	4296.18	2540.57	1857.12	1779.78	970.695	2182.35	1211.84	337.133	4410.36	3243.26	3832.99	3731.74	2766.04	3077.79	2215.83	2622.59	3678.52	220.802	805.444	398.026	928.981	575.223	1849.37	2679.9	1750.25
6.33333	502.45	2368.63	2883.32	1915.21	3314.29	1889.36	2247.99	1350.97	2172.2	1000.77	327.917	1273.26	929.034	736.532	523.316	630.563	3032.87	4345.27	1217.81	3544.55	3722.13	2647.32	2259.17	4094.3	4385.54	2619.32	1991.97	1883.81	967.385	2270.82	1294.15	336.957	4584.92	3530.26	3878.29	3998.12	2890.26	3144	2452.08	2674.17	3974.42	221.179	831.433	408.46	1013.73	629.784	1970.89	2797.3	1940.59
6.41667	502.528	2472.8	2998.61	2121.52	3432.98	1906.21	2399.62	1319.82	2140.22	1037.94	347.271	1336.69	995.007	788.152	508.322	591.315	3159.54	4570.03	1212.46	3514.84	3798.85	2703.07	2362.71	4272.76	4358.23	2671.08	2091.47	1928.08	965.165	2375.71	1362.17	337.306	4723.69	3553.59	4046.43	4241.5	2982.41	3137.21	2665.15	2852.74	4203.26	221.326	849.364	425.534	1106.17	670.694	2103.48	2938.39	2051.36
6.5	502.701	2646.93	3145.09	2280.45	3433.83	1971.39	2610.47	1321.94	2115.1	1092.23	376.383	1416.18	1046.96	840.477	451.369	586.044	3348.2	4792.13	1206.39	3510.18	3871.12	2789.09	2505.81	4447.52	4495.53	2761.85	2203.62	1973.67	961.999	2464.66	1415.03	335.281	5127.03	3613.6	4270.69	4483.96	3186.28	3278.63	2937.9	3119.6	4272.27	221.48	880.444	441.095	1216.35	749.358	2264.34	3162.94	2191.85
6.58333	501.027	2693.68	3300.26	2419.42	3415.4	2004.26	2754.21	1320.03	2119.58	1182.11	411.164	1459.73	1102.08	881.844	502.022	582.171	3469.33	5026.58	1202.8	3574.14	3899.02	2935.14	2613.36	4529.55	4519.96	2875.07	2273.39	1998.87	957.589	2502.49	1480.23	336.305	5202.75	3863.37	4447.2	4779.81	3307.35	3346.89	3130.17	3347.67	4415.26	221.926	887.777	450.241	1325.55	782.471	2434.73	3387.9	2339.38
6.66667	499.355	2803.89	3516.2	2546.46	3460.02	2040.95	2882.42	1319.61	2133.53	1235.06	450.096	1485.56	1111.77	919.892	504.417	566.892	3623.94	5283.37	1197.42	3656.46	3892.78	3042.48	2727.08	4618.05	4467.11	3045.18	2351.72	2039.89	954.589	2540.23	1554.25	336.79	5396.05	4301.93	4565.03	5173.11	3566.5	3468.56	3372.58	3605.46	4603.96	222.201	914.137	461.339	1458.1	830.077	2554.68	3631.26	2528.64
6.75	499.918	2906.8	3672.94	2637.07	3441.75	2110.57	2956.34	1315.28	2082.03	1299.14	495.886	1540.64	1141.88	956.633	515.571	548.938	3738.29	5705.83	1189.17	3832.72	3915.22	3176.34	2885.3	4763.65	4369.94	3131.47	2359.72	2096.11	951.755	2566.92	1635.61	335.764	5578.59	4672.51	4645.2	5313.16	3713.68	3530.03	3608.39	3825.53	4554.51	222.55	947.855	474.205	1566.5	905.235	2688.21	3954.69	2664.61
6.83333	499.92	2969.67	3826.11	2740.09	3455.72	2177.07	3057.48	1319.67	2150.95	1353.7	543.707	1578.89	1168.85	985.853	466.02	568.822	3924.29	5825.74	1187.1	3933.71	3836.42	3306.21	3069.61	4909.74	4405.83	3241.79	2426.82	2152.57	949.642	2656.11	1710.44	335.65	6012.12	4816.61	4688.17	5409.34	3930.77	3855.98	3687.05	4111.66	4789.55	222.708	976.648	490.043	1717.85	939.877	2814.35	4286.82	2887.26
6.91667	498.815	3044.44	4027.58	2766.55	3568.4	2243.39	3171.48	1318.81	2248.76	1409.38	587.812	1601.98	1217.99	1013.71	509.581	554.27	4085.26	6249.38	1183.51	3975.94	3889.07	3406.7	3257.75	5035.94	4329.43	3422.77	2450.59	2204.49	958.982	2825.87	1804.88	334.719	6150.82	4980.15	4836.64	5496.38	4031.59	4059.08	3926.65	4153.62	4903.74	223.119	1004.65	492.282	1861.83	1041.79	3065.01	4380.08	3081.52
7	501.351	3108.35	4136.39	2857.61	3827.45	2315.05	3308.25	1316.06	2374.17	1455.27	626.537	1668.8	1304.89	1038.95	505.957	590.722	4349.57	6456.86	1176.02	4060.63	3874.78	3479.94	3426.89	5183.22	4545.93	3531.46	2479.11	2259.99	958.146	3007.6	1886.19	334.414	6299.19	5217.63	4986.03	5241.67	4299.24	4262.74	4072.24	4347.94	5221.06	223.602	1016.34	505.262	2031.14	1062.27	3215.69	4657.63	3261.01
7.08333	501.281	3197.14	4199.66	2942.24	3981.26	2375.41	3393.55	1321.92	2469.3	1473.56	656.917	1790.31	1395.65	1043.76	486.193	593.521	4521.17	6607.95	1170.35	4170.89	3910.91	3580.34	3560.76	5222.07	4718.23	3713.05	2473.69	2313.81	954.773	3201.2	1979.56	334.464	6498.38	5311.13	5243.26	5104.85	4449.96	4432.45	4204.26	4568.97	5282.68	223.846	1050.49	528.609	2231.28	1122.71	3390.89	5036.3	3404.1
7.16667	501.243	3337.41	4313.8	2983.95	4084.85	2534.47	3413.69	1316.56	2621.87	1524.64	692.55	1918.33	1499.26	1045.55	524.977	617.153	4708.92	6611.34	1171.47	4302.85	3957.08	3619.78	3781.85	5238.34	4898.83	3800.85	2498.53	2347.75	952.521	3252.79	2062.99	335.42	6869.21	5352.47	5572.68	5218.19	4566.04	4708.07	4424.78	4462.62	5507.59	224.375	1124.87	566.067	2413.83	1163.74	3515.8	5375.71	3522.29
7.25	501.1	3478.39	4327.61	3000.82	4213.68	2632.48	3436.91	1317.33	2686.21	1513.18	716.926	2051.18	1607.04	1053.85	517.227	646.446	4814.47	6630.92	1164.16	4376.16	4047.76	3719.34	3953.66	5326.54	5140.42	3994.33	2498.38	2409.71	950.107	3439.14	2151.87	338.836	7181.63	5511.92	5853.52	5117.86	4487.78	4746.09	4603.74	4398.05	5889.73	224.86	1195.2	596.926	2637.75	1262.56	3708.09	5617.93	3774.17
7.33333	533.192	3612.78	4359.1	3041.82	4329.34	2778.26	3424.38	1316.96	2650.57	1498.68	744.484	2178.93	1716.44	1065.51	501.117	647.634	5049.17	6724.56	1160.68	4375.55	4140.65	3695.89	4063.24	5351.18	5285.68	4130.03	2548	2515.56	947.57	3529.99	2220.4	331.714	7120.4	5328.19	6172.59	5011.11	4486.59	4652.22	4760.82	4539.95	6159.08	225.063	1182.95	646.728	2883.13	1379.86	4028.71	5867.74	3974.61
7.41667	523.049	3690.54	4446.11	3153.26	4476.47	2886.33	3513.73	1317.27	2646.39	1526.43	768.866	2312.59	1816.42	1069.09	469.34	640.363	5077.66	6842	1157.38	4376.02	4281.86	3722.11	4260.16	5264.67	5615.42	4252.88	2592.83	2613.78	945.482	3705.57	2231.17	333.814	7523.58	5354.24	5969.49	5147.39	4450.98	4545.11	5069.88	4397.24	6422.42	225.903	1251.17	680.747	3074.08	1425.29	4144.24	5939.46	4037.43
7.5	513.384	3874.12	4512.83	3320.95	4512.63	2926.26	3670.36	1261.77	2704.83	1592.61	800.66	2395.05	1902.73	1097.25	449.401	646.667	5140.83	6923.36	1150.64	4333.31	4409.31	3662.3	4338.72	5299.16	5839.55	4431.86	2580.9	2662.13	944.407	3856.89	2277.65	332.934	7869.79	5191.16	6586.62	5273.79	4571.1	4759.81	5394.97	4523.76	6744.8	226.39	1295.8	724.269	3288.21	1527.63	4369.19	6253.5	4272.69
7.58333	516.844	3964.02	4441.35	3461.16	4617.92	3066.52	3753.57	1312.05	2754.76	1709.74	854.932	2443.13	2015.36	1142.97	452.386	687.257	5333.18	6771.02	1150.67	4229.41	4190.25	3593.68	4305.82	5302.45	6149.85	4618.99	2624.25	2771.48	942.394	3956.3	2372.86	332.859	8284.36	5261.22	6786.83	5546.16	4802.98	4909.23	5736.78	4575.11	6748.8	226.903	1327.8	762.016	3437.96	1599.79	4550.85	6251.33	4520.5
7.66667	515.229	4030.7	4486	3623.31	4618.36	3160.93	3799.92	1259.92	2773.71	1828.15	916.198	2512.64	2140.18	1192.9	473.222	694.813	5529	6680.89	1144.67	4110.26	4316.12	3622.9	4389.81	5293.92	6269.85	4731.1	2647.03	2832.24	939.487	4118.21	2503.41	333.079	8560.2	5483.76	7106.06	5678.51	5142.21	5028.69	5925.53	4716.5	6768.32	227.489	1374.43	819.387	3756.86	1620.61	4717.98	6389.94	4702.84
7.75	514.816	4214.94	4660.08	3802.62	4727.44	3271.62	3930.09	1245.38	2800.87	1917.48	974.945	2543.54	2207.55	1228.32	453.703	724.562	5582.33	6634.53	1139.93	3892.57	4659.96	3535.47	4366.01	5148.79	6501.86	5044.86	2674.76	2899	938.78	4194.85	2636.58	332.224	8585.46	5698.01	6624.54	5796.96	5262.26	4723.13	6036.41	4884.38	6908.48	228.026	1420.25	912.683	4034.78	1638.44	4749.64	6457.87	4930.8
7.83333	509.983	4530.67	4800.41	3933.52	4656.39	3352.29	4109.62	1244.26	2799.17	1982.26	1045.57	2565.74	2282.89	1242.26	490.324	739.172	5881.93	6615.3	1132.94	3702.3	5271.2	3450.98	4229.16	4910.69	6513.48	5218.35	2804.91	2977.37	935.375	4247.23	2806.43	331.274	8632.67	5930.42	6640.8	5948.93	5420.44	4646.29	6176.16	4997.01	6820.28	228.502	1414.04	930.413	4124.9	1579.4	4814.55	6606.65	5112.75
7.91667	508.82	4718.25	4972.59	4049.25	4513.88	3518.17	4367.51	1251.12	2758.82	2014.72	1138.84	2588.1	2329.87	1310.32	485.756	777.242	5992.46	6645.98	1129.55	3597.46	5558.59	3442.16	4167.15	4852.39	6739.2	5482.62	2930.46	3112.36	930.495	4278.58	2944.89	332.271	8825.48	6202.14	6601.06	6315.98	5478.5	4775.48	6264.45	5120.59	6946.96	228.999	1494.08	1026.19	4238.93	1646.68	5010.96	6707.25	5414.49
8	509.253	4908.49	5259.27	4182.63	4437.74	3520.54	4498.32	1247.02	2698.74	2037.16	1258.7	2574.8	2396.69	1314.81	479.857	790.345	6195.69	6599.08	1128.72	3533.81	5608.49	3641.47	4038.45	4689.34	6675.32	5693.58	3051.94	2992.74	929.173	4403.1	3148.22	331.445	8873.66	6410.06	6274.98	6327.49	5641.74	4928.17	6522.44	5080.85	6883.18	229.533	1578.86	1153.4	4479.39	1776.09	5063.42	6688.66	5516.49
8.08333	509.969	5115.72	5338.58	4408.24	4513.58	3612.23	4694.78	1271.74	2606.61	2056.1	1401.55	2517.29	2505.13	1306.57	472.063	853.748	6135.58	6751.51	1123.41	3464.16	5592.15	3753.69	4024.55	4511.05	6589.13	5843.65	3190.75	3046.64	925.036	4255.5	3323.09	331.002	8820.39	6433.72	6428.29	6427.43	5743.53	5046.78	6535.45	5211.98	6848.5	230.13	1744.12	1182.27	4654.3	1792.96	5033.02	6703.3	5647.53
8.16667	509.463	5308.2	5369.43	4314.95	4630.63	3670	4908.96	1263.27	2552.66	2076.02	1511.21	2483.21	2703.9	1278.39	463.653	835.556	6345.15	6742.9	1121	3422.13	5565.17	3903.17	3872.18	4727.06	6576.33	6182.88	3334.57	3137.29	932.462	4274.94	3474.06	330.69	8501.05	6345.02	6752.08	6590.59	5680.57	5121.59	6380.67	5198.59	7010.8	230.855	1792.89	1199.52	4870.93	1934.64	5090.78	6924.45	5789.11
8.25	512.399	5303.94	5552.88	4348.21	4807.1	3667.96	5150.65	1268.35	2459.12	2082.62	1635.16	2472.89	2933.86	1232.18	478.781	880.538	6692.46	7159.14	1119.03	3425.11	5587.3	4004.47	3812.59	4796.68	6683.47	5863.6	3398.87	3188.71	934.853	4398.05	3534.94	330.768	8724.03	6372.38	7000.87	6904.73	5841.1	5289.14	6475.1	5061.03	7505.98	231.35	1908.8	1299.59	5003.8	2025	5194.98	7198.94	6007.25
8.33333	511.31	5355.31	5658.01	4256.35	5059.85	3810.52	5368.02	1273.29	2434.76	2080.36	1748.31	2590.31	3132.64	1216.12	481.157	892.546	6213.7	7369.4	1116.38	3415.89	5594.18	4209.72	3714.02	4984.61	6732.34	6228.03	3556.18	3313.6	931.458	4631	3624.67	330.152	8845.29	6271.33	7090.45	6911.47	5719.77	5480.72	6603.44	4888.67	7683.39	231.933	1957.22	1376.63	5098.89	2112.7	5335.86	7559.74	6005.61
8.41667	510.467	5376.25	5799.71	4276.54	5279.71	3832.14	5608.25	1271.46	2486.13	2100.33	1875.53	2745.95	3327.59	1208.08	455.683	896.744	6430.64	7542.82	1114.17	3486.56	5651.13	4277.17	3756.48	5127.64	6685.06	6380.69	3697.53	3376.26	930.376	4812.16	3662.47	329.788	8662.83	6157.12	7410.91	6574.72	5521.94	5523.08	6466	4670.68	7724.86	232.62	2003.85	1378.72	5094.62	2339.32	5565	7588.47	5942.83
8.5	510.901	5504.04	5873.06	4196.81	5415.81	3864.75	5825.52	1276.92	2571.15	2113.19	2017.36	2919.47	3560.76	1189.35	448.707	921.27	6412.18	7565.98	1111.34	3498.28	5758.11	4426.3	3809.49	5175.75	6558.9	6563.62	3830.57	3521.29	936.736	4947.16	3770.03	329.912	8476.63	6153.5	7472.73	6732.2	5430.24	5556.32	6494.37	4569.55	8055.62	232.876	2068.22	1472.4	5297	2478.36	5796.08	7831.86	5990.55
8.58333	512.514	5534.18	5899.86	4254.57	5637.99	4033.46	5996.43	1282.19	2629.19	2151.21	2164.86	3022.65	3819.79	1145.01	528.75	1013.53	6839.69	7932.55	1110.88	3578.75	5827.85	4512.06	3853.7	5282.13	6435.24	6802.87	3922.08	3591.95	933.688	5220.11	3827.81	329.187	8588.72	6112.72	7546.09	6675.95	5488.38	5763.48	6480.57	4316.42	8314.03	233.611	2176.05	1527.21	5354.84	2715.62	6070.72	8048.44	6102.65
8.66667	515.404	5460.09	5954.09	4203.37	5922.72	4294.59	6086.44	1298.62	2643.98	2203.07	2324.29	3199.73	4009.67	1144.97	532.056	994.271	6850.36	8365.96	1106.79	3636.93	5918.68	4506.18	3934.77	5509.94	6287.36	6904.51	3989.41	3691.31	934.689	5437.58	3831.13	328.971	8821.92	5989.39	7664.94	6612.31	5605.48	5780.87	6443.41	4243.66	8285.73	234.007	2299.18	1612.53	5566.85	2924.98	6336.67	8281.14	6262.56
8.75	526.139	5303.2	5871.66	4164.68	6140.91	4464.48	6234.99	1307.04	2689.13	2267.02	2427.17	3399.51	4211.72	1174.1	519.938	1031.91	7208.99	8425.83	1103.94	3714.18	6041.73	4537.21	4042.47	5647.1	6593.09	7007.52	4069.74	3790.66	935.831	5620.77	3859.02	329.728	8942.1	6285.16	7672.8	6323.21	5718.88	6044.59	6784.93	4242.32	8508.44	234.562	2431.7	1662.32	5815.81	3042.01	6722.9	8530.23	6441.8
8.83333	523.357	5240.22	5780.23	4339.97	6230.73	4587.32	6347.23	1308.74	2704.67	2352.84	2567.04	3536.5	4507.37	1231.64	512.193	1075.99	7022.94	8698.29	1103.3	3822.54	6173.32	4618.8	4042.87	5891.4	6773.7	7132.34	4062.66	3889.46	936.356	5788.14	3860.47	330.813	9286.66	6267.79	7586.33	6420.31	5971.19	5855.75	6970.82	4342.84	8689.66	235.009	2529.9	1614.64	6007.98	3065.45	6851.89	8710.76	6356.82
8.91667	528.771	5103.89	5781.42	4566.13	6454.05	4786.12	6403.69	1312.19	2521.1	2492.16	2718.54	3526.87	4584.94	1292.36	516.282	1033.07	7129.52	8763.48	1099.31	3947.59	6308.39	4635.32	4144.87	5950.94	6974.6	7250.94	4152.75	3872.92	932.638	5788.74	3821.76	331.132	9596.31	6352.22	7296.54	6780.3	6194.22	5712.8	7085.7	4368.66	8808.06	235.777	2581.98	1622.11	6280.95	3108.08	7054.33	8860.47	6529.83
9	525.135	5020.1	5708.55	4718.71	6517.31	4855.51	6381.51	1332.55	2506.23	2633.9	2815.16	3601.38	4587.97	1313.34	522.154	1011.26	7043.2	9064.38	1098.24	4087.47	6426.92	4582.33	4076.87	5987.06	7196.59	7428.88	4254.91	3950.29	929.219	6050.21	3764.62	330.132	9225.6	6490.86	7002.38	6719.53	6230.01	5916.2	7074.84	4419.47	8925.6	235.865	2656.23	1661.96	6531.66	3234.08	7089.56	9041.46	6666.76
9.08333	525.311	5119.45	5574.92	4795.43	6708.01	4948.86	6285.82	1363.22	2440.95	2753.03	2959.46	3633.99	4429.04	1305.59	513.632	1032.83	7159.41	9204.43	1099.04	4243.98	6530.9	4518.75	4067.21	6108.55	7441.61	7601.76	4318.45	4008.55	925.672	5986.57	3968.15	328.567	9057.28	6432.56	6657.86	6740.89	6430.85	6078.84	6937.45	4491.45	8961.24	236.451	2814.6	1777.57	6834.87	3285.83	7270.65	9368.66	6846.46
9.16667	528.261	5270.97	5673.94	5019.37	6681.61	5122.82	6273.54	1371.35	2395.68	2800.51	3124.07	3586.18	4358.8	1308.84	513.045	1030.04	7283.53	9384.4	1095.13	4387.13	6698.43	4437.89	4151.74	6085.78	7643.97	7789.19	4147.53	4079.48	924.619	5935.33	4004.34	328.984	9064.72	6396.5	6563.96	6944.8	6379.39	6550.99	7135.48	4554.44	8821.38	236.984	2849.6	1791.32	7154.73	3369.58	7393.22	9220.96	6927.48
9.25	530.033	5509.82	5811.26	5113.11	6780.67	5338.55	6078.64	1369.1	2318.17	2814.76	3159.55	3554.05	4276.44	1365.05	516.677	1074.92	7407.07	9430.87	1095.83	4563.66	6830.5	4384.86	4218.72	6094.97	7977.24	7983.95	4207.45	4173.36	922.196	5998.31	4273.39	328.277	8893.79	6366.74	6639.54	6962.59	6446.45	6645.56	7133.66	4457.67	8532.79	237.516	2965.14	1923.88	7450.9	3448.28	7416.81	9564.74	7170.93
9.33333	533.47	5674.39	6049.48	5363.4	6884.11	5560.21	6318.87	1356.85	2259.66	2842.27	3321.55	3542.26	4300.86	1354.01	520.492	958.564	7328.54	9453.8	1095.93	4735.77	6925.86	4382.18	4224.11	6002.7	8249.41	8194.16	4217.42	4205.56	920.414	6115.23	4454.02	327.661	8891.6	6350.26	6777.77	6994.35	6576.48	6653.93	6861.4	4293.66	8105.39	237.601	3185.52	1921.85	7643.48	3573.7	7543.5	9760.66	7238.35
9.41667	536.133	5931.14	6305.57	5619.65	6800.08	5751.37	6206.72	1434.79	2213.53	2920.27	3352.63	3547.66	4245.7	1291.08	515.2	901.68	7361.48	9650.6	1098.14	4925.7	7083.95	4267.78	4207.91	5936.39	8291.77	8177.6	4229.02	4239.77	919.108	6098.3	4582.08	328.06	9019.49	6672.73	6773.33	7083.19	6145.64	6822.04	6632.34	NaN	8199.34	237.986	3326.02	1934.74	7617.73	3635.05	7459.97	9538.29	7388.92
9.5	538.135	6137.07	6506.34	5871	6677.99	5854.05	6279.17	1407.61	2163.86	2868.03	3347.23	3517.81	4429.61	1252.18	508.387	911.837	7396.52	9854.71	1100.42	5129.75	7235.77	4201.44	4365.45	6023.82	8267.63	8131.56	4188.27	4274.24	917.802	5918.95	4740.91	327.897	8808.52	6200.67	6581.7	7336.91	5946.93	6927.46	6605.81	NaN	8264.95	238.174	3548.91	2207.75	7956.88	3888.34	7537.18	9481.79	7519.53
9.58333	541.399	6278.58	6654.53	6081.07	6702.43	5968.37	6307.58	1410.78	2130.72	2789.86	3404.65	3625.39	4590.29	1256.96	512.409	1019.53	7397.04	9823.83	1101.13	5337.71	7369.54	4128.17	4265.13	6112.32	8500.43	8295.44	4244.31	4241.4	913.639	5863.8	4807.58	328.493	8101.91	6024.48	6441.43	6838.36	5709.19	6525.93	6236.68	NaN	8207.12	238.455	3659.58	2309.84	7953	3968.97	7501.79	9542.19	7723.72
9.66667	542.812	6486.03	6894.53	6183.4	6581.48	5966.38	6302.32	1416.86	2143	2754.32	3429.07	3710.11	4723.04	1244.53	513.08	1010.3	7433.88	10034.4	1099.63	5568.15	7496.09	4246.99	4331.71	5745.61	8514.44	8425.3	4381.15	4206.31	912.229	5653.3	4863.89	328.251	8231.84	5583.69	6475.59	6585.89	5747.43	6697.65	6186.54	NaN	8667.6	238.581	3818.41	2395.25	8145.12	4148.76	7693.59	9629.95	7777.38
9.75	545.716	6813.16	6872.09	6140.45	6716.03	6091.27	6564.56	1417.44	2219.27	2710.19	3460.97	3879.76	4916.53	1199.48	514.411	1055.59	7355.47	9877.12	1102.26	5999.55	7652.81	4326.43	4353.82	5495.79	8691.82	8587.31	4594.28	4300.99	911.056	5825.15	4980.59	331.344	8169.23	5256.82	6397.08	6192.2	5565.55	6429.94	6130.47	NaN	9042.24	239.009	3883.63	2557.57	8182.65	4199.46	7660.53	9433.87	7679.72
9.83333	549.106	6974.74	7106.98	6304.87	7009.13	6094.34	6989.29	1418.03	2275.79	2877.63	3511.93	3968.49	5119.44	1173.54	503.311	1042.91	7441.22	9649.95	1098.26	6168.83	7808.69	4399.64	4290.88	5323.56	8768.23	8701.16	4771.81	4303.57	911.908	5990.6	5091.95	329.765	8267.61	5369.95	6147.57	5948.45	5152.62	6934.9	6311.12	NaN	9064.49	239.533	4058.07	2762.54	8155.34	4125.58	7542.48	9317.08	7625.89
9.91667	549.883	6978.19	7275.4	6375.91	7213.2	6102.13	7179.27	1423.88	2315.08	2885.22	3703.38	4047.2	5369.47	1137.97	506.934	1074.01	7353.35	9606.25	1099.71	6348.62	7955.41	4552.14	4524.42	5065.28	9085.4	8694.68	5013.97	4279.84	907.213	6054.81	4876.96	329.251	8162.69	5376.72	6202.41	5801.84	5132.55	6992.05	6438.22	NaN	8636.99	239.993	4101.58	2826.54	8236	4259.63	7426.01	9373.67	7673.43
10	552.041	6953.36	7258.81	6455.65	7346.04	6196.95	7207.31	1424.76	2289.37	2974.43	3962.1	4105.41	5552.81	1176.12	506.391	1088.51	7226.89	9471.34	1097.49	6518.43	8058.82	4670.22	4505.83	4659.56	9091.51	8689.08	5141.42	4271.66	905.653	6302.01	4952.27	328.758	8075.59	5285.52	6033.7	5927.31	5074.6	6984.89	6624.97	NaN	8437.81	240.267	4159.88	3015.33	8394.8	4377.89	7482.15	9748.15	7702.52
10.0833	550.759	6869.82	7262.44	6414.17	7596.37	6231.78	7441.56	1429.03	2234.88	3055.43	4081.92	4294.84	5666.33	1190.79	496.381	1078.61	6996.87	9481.88	1096.34	6667.46	8258.5	4793.99	4364.98	4689.15	8975.68	8549.51	5276.17	4240.32	904.548	6413.57	4725.67	328.625	8181.62	5264.75	5874.79	6028.05	5343.09	6896.96	6460.06	NaN	8312.05	240.627	4203.21	2933.07	8346.42	4369.73	7572.52	9686.68	7656.27
10.1667	551.68	6523.1	7255.61	6407.42	7859.18	6033.37	7573.33	1429.23	2176.13	3124.71	4094.74	4557.51	5783.19	1226.65	493.123	1105.55	7061.97	9241.22	1097.9	6984.19	8473.91	4926.87	4117.39	4831.07	8968.47	8770.63	5413.13	4180.35	902.706	6635.87	4496.27	328.33	8136.55	5307.14	5677.45	6012.92	5207.67	6768.55	6527.53	NaN	8222.31	240.853	4482.77	3178.78	8247.36	4564.95	7769.82	9887.66	7582.24
10.25	556.337	6301.18	7194.37	5996.69	8180.04	5970.33	7668.67	1414.89	2171.72	3269.57	4316.06	4639.54	5829.9	1271.86	486.856	1129.15	6994.9	9242.41	1095.74	7230.6	8603.7	5059.93	4040.37	4912.53	8750.73	8689.54	5548.41	4205.03	902.074	6769.47	4364.49	328.193	8214.55	5454.64	5349.24	6003.82	5299.36	6560.15	6701.87	NaN	8311.68	240.66	4690.23	3326.6	8338.28	4637.89	7963.24	10053.4	7357.66
10.3333	557.69	6268.54	7194.51	6160.86	8569.32	5732.62	7808.9	1415.68	2218.94	3407.08	4488.55	4740.35	5906.97	1298.5	493.55	1223.07	6926.63	9297.23	1095.54	7423.52	8740.41	5097.71	3998.45	5163.93	8677.87	8670.08	5701.8	4201.1	898.303	6971.87	4297.33	326.716	7927.77	5518.28	5347.18	5938.02	5194.58	6416.82	6545.77	NaN	8678.54	241.153	4653.13	3338.81	8168.52	4830.01	8102.16	10084	7073.65
10.4167	571.118	6193.59	7118.39	6324.67	8968.67	5541.77	7913.61	1357.68	2217.33	3416.55	4539.79	4780.69	5885.8	1300.28	495.945	1253.88	7012.59	9224.14	1095.72	7627.83	8917.09	5181.27	4076.2	5163.52	8559.87	8673.32	5757.49	4177.11	899.425	7196.7	4184.89	327.043	7992.8	5645.18	5165.89	5787.77	5178.49	6596.34	6571.7	NaN	8026.93	241.783	4810.29	3707.22	8106.74	4940.43	8179.64	10253.4	7219.36
10.5	562.856	6152.04	6972.01	6398.46	9134.8	5520.42	8030.53	1356.35	2228.96	3401.09	4691.79	4685.83	5615.31	1389.35	496.475	1338.41	7018.38	9256.73	1095.23	7786.2	9094.98	5141.02	4146.61	5141.02	8504.35	8430.09	5847.86	3982.84	901.355	7276.52	4302.26	329.663	8028.42	5588.93	5366.01	5652.08	5175.04	6630.98	6451.06	NaN	7733.79	241.518	4975.3	3701.77	8445.4	4990.07	8348.74	NaN	7210.33
10.5833	564.711	6195.86	6986.03	6559.17	9344.5	5704.2	8198.51	1360.58	2155.38	3317.97	4854.64	4752.26	5394.65	1408.82	490.051	1346.7	7088.16	9361.39	1091.95	8055.26	9227.43	5117.04	4279.55	5264.47	8404.61	8379.45	5921.61	3952.61	898.181	7382.21	4505.62	326.859	8228.62	5222.91	5212.41	5385.94	5181.99	6796.38	6249.76	NaN	7539.49	242.358	5074.09	3993.57	8635.52	5297.62	8545.22	NaN	7291.77
10.6667	572.98	6287.6	6961.15	6720.01	9359.63	5808.14	8239.38	1368.78	2122.69	3152.34	4940.88	4638.39	5277.13	1424.27	486.797	1433.37	7110.55	9446.76	1092.58	8255.52	9414.95	5042.86	4267.71	5265.83	8068.28	7970.61	5893.63	4035.29	895.172	7563.86	4787.99	326.4	8393.98	5170.3	5212.2	5215.77	5038.16	6735.37	6210.37	NaN	7858.28	242.406	5449.05	4089.52	8753.44	5491.58	8638.01	NaN	7360.33
10.75	572.104	6466.05	6859.61	6774.25	9167.31	6002.29	8298.01	1385.61	2114.54	3040.34	5039.37	4491.68	5310.19	1423.66	491.496	1450.88	7211.98	9299.19	1090.66	8388	9458.63	5100.74	4341.61	5285.52	8305.21	7945.35	5970.5	4165.92	896.704	8029.64	5095.58	326.328	8562	5079.7	NaN	5153.46	4940.8	6721.41	5835.95	NaN	8035.29	242.603	5538.53	4198	8859.08	5648.17	8519.35	NaN	7380.6
10.8333	575.3	6591.52	6687.61	6939.2	9307.59	6070.67	8199.56	1389.12	2205.84	3049.45	5154.67	4513.49	5301.65	1431.66	492.118	1430.43	7357.59	9401.77	1091.97	8548.79	9631.99	5027.61	4378.15	5246.17	7809.66	7829.78	5822.8	4258.49	898.379	8070.58	5321.27	325.824	8917.67	4967	NaN	4794.64	4750.44	6907.35	5752.38	NaN	7777.06	242.791	5680.35	4298.16	8972.75	5720.61	8408.34	NaN	7525.44
10.9167	579.486	6747.8	6795.48	7084.76	9219.2	6149.9	8149.82	1397.62	2287.5	3105.54	5083.77	4551.48	5425.41	1508.78	492.902	1461.75	7424.08	9569.44	1092.74	8824.22	9828.28	4828.33	4426.05	5072.39	7741.54	7157.21	5801.17	4408.98	900.032	8366.29	5393.9	326.07	9034.29	4638.63	NaN	4490.96	4561.66	6848.93	5730.63	NaN	7649.46	243.034	5838.2	4325.95	8958.03	5787.33	8373.71	NaN	7539.5
11	581.689	6938.92	6772.93	7411.57	9270.16	6149.87	8192.51	1405.32	2372.09	3052.77	5023.68	4626.07	5508.63	1521.44	485.253	1552.06	7609.44	9544.01	1093.75	9001.27	10015.6	4831.53	4412.15	4952.67	7820.64	6735.23	5738.27	4527.19	897.463	8457.87	5446.03	325.084	8845.94	4307.89	NaN	4276.48	4340.82	6394.47	5511.17	NaN	7937.81	242.795	6081.26	4475.46	9309.41	6044.8	8235.47	NaN	7540.88
11.0833	583.857	7085.48	6712.05	7559.05	8983.74	6103.55	8115.76	1409.95	2452.42	3106.99	5013.44	4907.27	5656.88	1540.63	482.499	1593.32	7656.69	9830.33	1093.68	9015.98	9960.03	4686.55	4516.76	5015.04	7384.46	6504.91	5565.1	4633.49	895.864	8624.45	5501.48	325.185	9197.41	3980.38	NaN	4124.49	NaN	6514.73	5785.34	NaN	7817.59	243.092	6323.76	4795.15	9447.96	6161.25	8336.01	NaN	7529.21
11.1667	585.288	7158.14	6900.91	7390.71	8803.41	6297.24	7899.21	1449.84	2588.22	3150.07	5058.93	5026.02	5847.92	1545.89	488.013	1614.04	7844.89	9643.58	1095.43	9109.51	10142.6	4741.11	4543.06	4867.71	7570.59	6550.38	5463.09	4681.4	899.635	8689.19	5647.83	324.654	9173.87	3807.17	NaN	NaN	NaN	6213.72	6028.99	NaN	8230.96	243.208	6512.4	5023.95	9667.61	6425.33	8591.77	NaN	7734.91
11.25	591.304	7285.15	7048.16	7475.04	8516.28	6510.76	7733.16	1457.33	2674.78	3291.27	5085.71	5199.1	5992.22	1611.9	487.971	1688.26	8116.55	9906.27	1093.36	9303.54	10367.8	4785.01	4438.35	4809.54	7707.05	6867.54	5351.62	4770.1	901.353	8963.94	5777.04	324.267	9247.58	3666.51	NaN	NaN	NaN	5841.04	6181.55	NaN	8604.84	243.552	6702.61	5055.23	9918.86	6516.8	8246.62	NaN	7641.43
11.3333	590.789	7432.46	7271.89	7819.24	8176.65	6877.58	7826.87	1466.05	2831.29	3329.08	5068.02	5269.9	6179.59	1660.67	478.105	1665.5	8329.22	10112.9	1091.34	9537.17	10548	4736.38	4482.6	4565.9	7853.62	7161.83	5085.03	4989.88	902.688	9000.35	5886.32	323.467	9007.9	3571.64	NaN	NaN	NaN	5674.98	NaN	NaN	8085.96	243.478	6930.09	5330.07	10002.9	6693.24	8188.52	NaN	7483.73
11.4167	597.471	7465.7	7382.87	7750.22	7927.05	6936.88	7992.33	1476.22	2886.4	3718.33	5082.98	5402.19	6361.05	1736.1	476.69	1527.68	8508.93	10265.9	1089.98	9724.55	10641.1	4833.07	4465.74	4467.74	8247.64	7255.45	4940.54	5101.63	901.875	9031.23	6162.86	326.907	8968.17	3614.43	NaN	NaN	NaN	5366.45	NaN	NaN	8042.17	243.571	7156.79	5434.1	10235.3	7062.21	8016.01	NaN	7347.63
11.5	598.015	7432.71	7405.7	7749.33	7918.7	7004.09	7757.8	1481.05	2863.92	3655	5148.25	5544.27	6455.1	1844.7	477.474	1588.23	9037.45	10464.5	1090.34	9694.09	10847.6	4813.15	4404.45	4258.31	8119	7320.7	5139.97	5121.15	904.328	9303.08	6313.45	323.176	8954.44	3806.27	NaN	NaN	NaN	4837.4	NaN	NaN	7503.11	243.636	7292.92	5462.9	10265.6	7072.79	7626.75	NaN	7032.89
11.5833	600.088	7419.9	7764.11	7254.59	7972.52	7007.13	7731.84	1486.41	2864.42	3644.73	5178.16	5583.18	6572.04	1934.94	483.26	1514.68	9170.83	10532	1089.07	9746.77	11134.6	4810.01	4177.43	4169.79	8178.5	7411.97	5252.07	5171.74	900.864	9330.4	6324.55	322.804	9002.77	3871.93	NaN	NaN	NaN	5053.18	NaN	NaN	6605.59	243.685	7645.08	5664.58	10176.5	7313.19	7707.39	NaN	6972.4
11.6667	606.842	7189.71	7920.65	7118.91	7877.99	7124.37	7837.15	1491.05	2853.17	3630.63	5327.51	5569.27	6661.78	1982	476.437	1502.5	9331.02	10499	1089.95	9736.04	11105.5	4861.77	4137.42	4060.45	8146.16	7317.41	5289.3	5099.27	896.612	9557.28	6334.03	322.683	9035.47	4011.12	NaN	NaN	NaN	5080.08	NaN	NaN	6403.03	243.78	7713.05	5637.37	10013.4	7490.26	7742.1	NaN	6846.2
11.75	606.256	7056.84	7935.78	6874.76	8004.9	7075.39	7895.66	1498.36	2806.94	3725.45	5480.72	5633.47	6698.91	2084.8	452.607	1387.16	9401.3	10179.7	1086.6	9723.84	11150.7	4962.21	4009.63	4144.57	8197.06	7167.96	5340.6	5166.37	903.09	9739.39	6484.35	322.782	8774.39	4009.43	NaN	NaN	NaN	4969.26	NaN	NaN	6282.64	243.522	7810.28	5720.3	9836.09	7440.8	7781.66	NaN	6975.17
11.8333	609.621	6961.91	8536.83	6876.92	9173.73	7286.97	8055.82	1502.97	2845.68	3706.42	5631.22	5669.37	6737.79	2132.84	408.404	1270.22	9653.81	10478.5	1100.31	9598.77	11402.7	4983.34	3900.12	4186.74	8109.21	7437.03	5323.23	5049.21	900.245	9763.09	6421.56	322.496	8666.92	3842.7	NaN	NaN	NaN	4913.08	NaN	NaN	6106.54	243.759	7834.38	5955.17	9894.75	7746.98	7763.52	NaN	6918.87
11.9167	611.791	6626.48	8516.48	6957.45	9356.09	7180.32	8041.81	1495.25	2849.71	3672.69	5794.37	5741.52	6662.05	2155.8	446.32	1252.48	9796.08	10952.9	1104.38	9482.49	11637.4	5043.6	3861.76	4317.9	8141.34	7497.78	5317.05	4888.3	899.985	9915.24	6316	322.26	8524.45	3903.59	NaN	NaN	NaN	NaN	NaN	NaN	NaN	243.162	7596.58	6161.69	9655.03	7477.64	7854.27	NaN	6853.73
12	611.677	6424.05	8717.93	6972.19	9140.34	7167.28	7985.64	1579.18	2792.5	3674.96	5990.33	5741.93	6348.78	2148.47	424.302	1376.35	9994.02	11109.9	1106.3	9353.09	11856.4	5065.98	3869.8	4458.24	8278.47	7448.28	5403.83	4810.3	899.551	10443.9	6379.74	321.47	8575.11	3911.32	NaN	NaN	NaN	NaN	NaN	NaN	NaN	243.133	7557.81	6513.13	9535.52	7682.46	8138.61	NaN	7063.49
12.0833	615.729	6285.44	9064.16	7177.04	9274.58	7274.06	7979.11	1551.63	2721.99	3643.61	6145.34	5758.27	6064.6	2175.13	409.465	1398.57	10203.1	11473.6	1104.28	9092.1	12063.5	4917.98	3898.69	4531.74	8153.85	7215.23	5576.18	4620.5	900.398	10489.3	6212.13	321.968	8511.72	3934.57	NaN	NaN	NaN	NaN	NaN	NaN	NaN	243.628	7428.06	6634.91	9489.92	7701.85	8183.83	NaN	7087.31
12.1667	623.936	6030.44	9219.34	7234.62	9148.41	7005.39	7948.66	1555.15	2562.2	3595.71	6322.85	5561.03	5836.89	2121.94	420.716	1509.6	10436.8	11786.2	1102.67	8592.98	12219.6	4907.76	4086.07	4656.19	8261.38	7252.96	5696.59	4395.54	901.866	10546.9	6049.77	321.735	8232.23	NaN	NaN	NaN	NaN	NaN	NaN	NaN	NaN	243.713	7841.75	6787.86	9438.5	7719.5	8363.2	NaN	7168.13
12.25	624.627	6191.49	9405.46	7456.91	9098	6949.36	8009.3	1563.23	2642.49	3659.59	6442.64	5354.35	5950.28	2139.26	437.856	1540.91	10476.8	11883.3	1103.63	8208.23	12279.6	4817.03	4130.14	4751.05	8352.62	6900.03	5731.56	4369.55	885.419	10621.7	6007.28	321.675	8627.58	NaN	NaN	NaN	NaN	NaN	NaN	NaN	NaN	243.876	7953.63	7028.52	9308.62	7924.27	8506.31	NaN	7160.18
12.3333	627.83	6428.53	9652.49	7566.65	9360.97	6653.63	8060.18	1566.82	2759.57	3572.74	6604.32	5218.15	5879.77	2073.02	464.863	1576.56	10669.3	12058.2	1102.8	7924	12232.3	4780.86	4358.28	4815.26	8249.33	6494.46	5769.78	4379.68	892.209	10615.6	6151.16	323.862	8509.89	NaN	NaN	NaN	NaN	NaN	NaN	NaN	NaN	244.018	8028.27	7233.62	9333.58	8534.24	8655.88	NaN	7146.44
12.4167	631.023	6514.21	9666.71	7556.31	9230.36	6382.79	8014.71	1572.49	2807.17	3522.08	6669.11	5247.87	5939.06	2031.78	469.345	1754.33	10770.9	12301.3	1102.63	7621.28	11902.3	4651.82	4592.02	4818.32	8038.22	6294.96	5632.72	4167.01	892.663	10600.7	6266.6	322.057	8721.87	NaN	NaN	NaN	NaN	NaN	NaN	NaN	NaN	244.114	8101.95	7532.28	9349.14	8809.25	8808.1	NaN	7192.25
12.5	632.317	6694.28	9883.28	7561.66	9301.83	6534.23	8083.43	1577.36	2853.24	3547.61	6921.5	5365.6	6021.44	2004.86	412.224	1800.58	10982.7	12402.8	1101.95	7452.1	11478.5	4604.82	4746.22	4785.12	8069.31	5957.85	5425.72	3977.97	889.757	10518.1	6395.66	323.826	8774.12	NaN	NaN	NaN	NaN	NaN	NaN	NaN	NaN	244.221	8163.43	7629.56	9219.54	9067.69	8929.97	NaN	7187.04
12.5833	635.064	6935.94	10029.8	7626.91	9186.59	6775.17	8088.92	1584.26	2945.33	3324.1	7164.48	5461.22	5863.8	2022.32	465.209	1860.49	11067.5	12525.6	1105.83	7462.97	11191.1	4562.59	4805.51	4800.98	7986.63	5731.28	5441.73	3963.98	888.191	10023.1	6586.89	323.61	8777.78	NaN	NaN	NaN	NaN	NaN	NaN	NaN	NaN	244.509	8059.37	7689.97	NaN	8896.26	8689.19	NaN	7186.95
12.6667	637.868	7138.84	10165.1	7564.52	9384.19	6790.44	8044.73	1587.82	2979.82	3419	7144	5483.09	5875.53	2004.96	447.396	1875.49	11290.6	12937.8	1106.47	7359.39	10873.5	4644.45	4749.91	4659.37	7914.52	5754.91	5237.08	4012.79	887.927	10035.6	6802.31	323.142	8812.52	NaN	NaN	NaN	NaN	NaN	NaN	NaN	NaN	244.053	8181.07	7558.54	NaN	8877.38	8773.37	NaN	7439.22
12.75	638.886	7348.03	10183.3	7411.68	9455.44	6731.2	8055.44	1591.26	3128.86	3427.93	7325.55	5553.22	6118.15	2020.13	466.092	2001.89	11511.6	12861.4	1106.23	7133.07	10624.2	4716.25	4693.14	4620.85	7874.04	5893.65	5170.15	4081.39	887.204	9849.71	6810.33	322.836	8505.42	NaN	NaN	NaN	NaN	NaN	NaN	NaN	NaN	244.223	8331.04	7896.64	NaN	9069.44	8731.62	NaN	7433.22
12.8333	643.475	7462.44	10002.7	7237.49	9204.18	6849.78	8040.8	1597.2	3282.17	3456.87	7584.82	5876.76	6293.59	2155.49	467.532	1923.92	11595.4	13013.1	1104.13	7118.42	9964.9	4926.88	5101.91	4481.04	7932.96	5886.48	4954.75	4128.13	887.783	9484.68	6985.97	323.284	8597.63	NaN	NaN	NaN	NaN	NaN	NaN	NaN	NaN	243.999	8488.44	7847.99	NaN	9061.39	8807.87	NaN	7430.92
12.9167	643.775	7727.41	10055.8	7135.26	9219.42	7022.09	7886.23	1607.72	3364.3	3543.91	7712.88	6130.34	6407.72	2177.3	454.534	1864.67	11726.1	13058.3	1103.75	7111.41	10015.5	5052.19	4958.05	4390.7	8079.24	5995.34	4852.44	4201.27	888.154	9044.8	7146.71	323.137	8374.51	NaN	NaN	NaN	NaN	NaN	NaN	NaN	NaN	243.99	8823.98	8008.47	NaN	9109.6	8631.27	NaN	7389.5
13	646.35	7933.24	10246.1	7024.79	9231.48	7267.13	7900.06	1611.53	3451.71	3477.09	8090.6	6176.62	6714.12	2298.82	457.948	1776.06	11800.3	13251.5	1103.46	7175.39	9582.45	5158.33	5083.98	4188.43	7958.99	6126.94	4655.2	4352.37	886.271	8576.77	7458.61	323.199	8112.59	NaN	NaN	NaN	NaN	NaN	NaN	NaN	NaN	243.973	8999.12	8107.34	NaN	9223.36	8567.13	NaN	7102.66
13.0833	648.907	8019.44	10358.9	7038.73	9400.56	7228.44	7779.34	1548.9	3446.06	3609.09	8308.53	6164.38	6955.41	2334.46	408.725	1944.6	11562.8	13023.6	1106.51	7266.46	9353.42	5225.23	5172.13	4137.85	7541.03	6354.93	4521.16	4459.92	885.655	8374.29	7569.13	323.441	8025.36	NaN	NaN	NaN	NaN	NaN	NaN	NaN	NaN	243.788	8866.17	7952.67	NaN	8994.8	8103.26	NaN	6918.2
13.1667	650.549	8084.04	10474.7	7146.69	9412.73	7227.15	7557.22	1543.47	3419.59	3655.19	8460.02	6243.31	7079.55	2374.11	446.675	1948.17	11362.2	12663.3	1111.89	7382.11	9156.75	5235.69	5340.23	4069.56	7794.09	6304.22	4380.56	4548.22	885.048	8118.17	7812.72	322.346	7755.11	NaN	NaN	NaN	NaN	NaN	NaN	NaN	NaN	243.935	9143.62	8006.51	NaN	9145.69	8093.85	NaN	6825.51
13.25	652.395	8089.79	9916.77	7237.56	9378.34	7112.76	7442.53	1545.62	3385.26	3683.66	8629.81	6175.39	7223.54	NaN	423.498	1707.53	11290.6	12738.8	1111.36	7274.33	9068.04	5182.42	5093.71	4050.91	7792.52	6518.9	4438.22	4658.53	886.288	7961.06	7880.34	321.925	7436.93	NaN	NaN	NaN	NaN	NaN	NaN	NaN	NaN	243.872	8919.88	7908.96	NaN	9128.96	7978.05	NaN	6761.02
13.3333	655.634	8121.75	9689.93	7375.1	9578.13	6951.64	7490.72	1551.98	3336.41	3728.96	8899.23	6166.09	7266.37	NaN	486.366	1644.87	11069	12408.5	1112.03	7218.25	9235.17	5185.26	4981.46	4046.91	7956.4	6731.77	4538.67	4877.32	883.823	7588.63	7819.41	322.485	7345.15	NaN	NaN	NaN	NaN	NaN	NaN	NaN	NaN	243.606	8714.92	7493.94	NaN	9225.69	8018.6	NaN	6675.61
13.4167	659.025	8179.85	9341.88	7556.57	9736.73	7072.69	7766.23	1560.67	3279.16	3757.16	9081.74	6274.64	7360.56	NaN	487.058	1567.12	10913.2	12156.6	1113.12	7486.72	9119.25	5025.55	5235.02	4114.04	8182.85	6700.74	4630.56	4915.82	884.418	7445.89	7753.93	323.675	NaN	NaN	NaN	NaN	NaN	NaN	NaN	NaN	NaN	243.455	8466.82	7513.32	NaN	9183.3	8052.09	NaN	6884.75
13.5	665.041	7999.36	9291.51	7588.48	9802.4	7089.41	7866.04	1572.01	3303.68	3704.84	9190.74	6388.89	7425.32	NaN	482.594	1552.48	10603.8	11877.4	1114.61	7501.77	9214.1	4914.38	5251.42	4100.06	8368.41	6823.61	4736.66	4993.39	883.436	7742.45	7781.82	322.292	NaN	NaN	NaN	NaN	NaN	NaN	NaN	NaN	NaN	243.747	8389.91	NaN	NaN	9039.49	8159.99	NaN	6912.11
13.5833	671.324	7919.02	9272.93	7740.02	9926.84	6956.01	8005.73	1576.2	3237.25	3559.77	9481.43	6548.06	7497.56	NaN	481.68	1542.11	10386.3	11390	1111.72	7259.17	9341.93	4966.83	5064.26	4178.48	8130.63	6775.29	4921.76	5612.2	884.634	7841.74	7662.07	322.117	NaN	NaN	NaN	NaN	NaN	NaN	NaN	NaN	NaN	243.286	8189.62	NaN	NaN	9078.91	8277.14	NaN	7057.62
13.6667	677.261	7938.37	9248.63	7820.02	9931.38	6986.31	8421.6	1574.59	3183.87	3421.65	9587.09	6523.04	7545.32	NaN	480.092	1570.98	10152.2	11451.7	1114.98	7351.28	9433.04	4916.95	4981.87	4167.86	8786.08	6757.66	4927.55	5900.37	885.399	8164.26	7907.62	322.652	NaN	NaN	NaN	NaN	NaN	NaN	NaN	NaN	NaN	243.114	8321.53	NaN	NaN	8946.05	8584.65	NaN	7081.6
13.75	680.12	7986.49	9301.04	7941.76	10131.8	6852.4	8419.68	1579.46	3056.09	3344.49	9878.63	6570.14	7630.67	NaN	478.643	1612.53	9761.33	11286.6	1115.23	7268.99	9545.56	4826.39	4721.56	4277.34	9102.67	6688.81	5005.21	5945.13	883.145	8281.68	7581.09	323.278	NaN	NaN	NaN	NaN	NaN	NaN	NaN	NaN	NaN	242.94	8271.99	NaN	NaN	9251.88	8478.54	NaN	7273.27
13.8333	682.744	7675.89	9384.8	7976.45	10234.3	6604.24	8388.9	1583.35	2974.66	3265.03	9792.55	6495.24	7554.14	NaN	473.42	1597.95	9737.93	11099.9	1116.69	6779.67	9511.37	4650.09	4597.27	4298.05	9203.48	6706.58	5050.95	5931.17	881.027	8424.93	7229.64	323.435	NaN	NaN	NaN	NaN	NaN	NaN	NaN	NaN	NaN	242.617	8121.26	NaN	NaN	9323.2	8579.24	NaN	7325.98
13.9167	686.692	7425.87	9717.52	7766.13	10258.1	6351.64	8450.92	1585.62	3055.28	3167.61	9856.62	6445.31	7336.38	NaN	424.213	1650.45	9660.32	11009.3	1117.28	6573.62	9432.25	4710.31	4809	4358.76	9363.14	6690.54	5121.84	5932.13	882.825	8638.53	7111.31	323.518	NaN	NaN	NaN	NaN	NaN	NaN	NaN	NaN	NaN	242.77	8086.44	NaN	NaN	9317.93	8753.99	NaN	7279.27
14	689.77	7261.03	9727.84	7769.77	10295.2	6195.53	8641.78	1590.5	3130.27	3144.13	10096.4	6377.59	7295	NaN	444.448	1650.6	9511.97	10667.3	1121.16	6488.24	9347.25	4633.21	4816.6	4291.97	9477.62	6842.11	5113.03	5915.87	882.02	8667.01	7191.6	323.517	NaN	NaN	NaN	NaN	NaN	NaN	NaN	NaN	NaN	243.032	8728.06	NaN	NaN	9377.18	8781.65	NaN	7147.07
14.0833	694.439	7308.18	9708.04	7547.26	10229.3	5948.68	8717.85	1592.24	3136.14	3043.52	10267.8	6466.87	7080.32	NaN	424.049	1723.53	9321.47	10930.5	1126.53	6262.35	9133.9	4487.89	4865.98	4242.92	9784.51	6955.44	5359.94	5981.51	880.688	8697.71	7366.64	323.127	NaN	NaN	NaN	NaN	NaN	NaN	NaN	NaN	NaN	243.041	8839.54	NaN	NaN	9407.54	8760.49	NaN	7187.74
14.1667	698.725	7480.11	10171.9	7429.78	10194.1	5428.17	8720.17	1598.31	3124.14	3267.05	10221.9	6545.92	7031.05	NaN	415.286	1782.23	9290.32	10840	1124.61	6215.1	9035.38	4509.98	5180.61	4168.3	10026.6	6901.41	5387.12	5993.63	878.061	8711.73	7642.79	323.328	NaN	NaN	NaN	NaN	NaN	NaN	NaN	NaN	NaN	242.754	9102.63	NaN	NaN	9593.86	8895.25	NaN	7265.01
14.25	701.813	7422.52	10164.8	7366.97	10238.6	5690.6	8663.84	1600.16	3233.38	3235.69	10286.9	6592.11	6902.99	NaN	490.485	1648.58	9429.07	11008.5	1124.35	6050.26	8717.84	4592.27	5328.02	4136.8	10409.4	6900.9	5474.44	5989.64	878.12	8576.56	7765.05	324.104	NaN	NaN	NaN	NaN	NaN	NaN	NaN	NaN	NaN	242.818	9466.85	NaN	NaN	9392.5	8903.69	NaN	7116.6
14.3333	706.228	7779.5	10454.3	7298.19	10282.8	6240.22	8691.31	1600.55	3346.89	3261.05	10219.5	6730.56	6938.22	NaN	488.958	1684.96	9443.05	10861.8	1124.15	6065.98	8297.88	4821.43	5397.04	3894.26	10619.4	6426.59	5584.84	6070.37	879.2	8126.36	7883.18	324.023	NaN	NaN	NaN	NaN	NaN	NaN	NaN	NaN	NaN	242.785	9457.73	NaN	NaN	9019.93	8945.43	NaN	7048.89
14.4167	714.66	7797.63	10581.5	7258.68	10446.7	6305.06	8802.02	NaN	NaN	NaN	NaN	NaN	NaN	NaN	485.288	1647.87	9741.29	10866.1	1125.78	6103.37	8211.72	4843.68	5433.74	3781.17	11089.4	6373.76	5743.66	6095.54	876.557	7836.52	7990.12	324.489	NaN	NaN	NaN	NaN	NaN	NaN	NaN	NaN	NaN	242.646	9451.86	NaN	NaN	9287.91	9096.41	NaN	7048.66
14.5	719.31	7942.49	10716.7	7377.3	10332.4	6444.6	8692.15	NaN	NaN	NaN	NaN	NaN	NaN	NaN	474.554	1408.54	9859.9	10997.1	1130.53	6191.77	8182.38	4909.63	5571.89	3650.45	11229.1	6503.77	5778.88	5990.95	876.985	7531.84	8180.29	324.021	NaN	NaN	NaN	NaN	NaN	NaN	NaN	NaN	NaN	242.918	9329.98	NaN	NaN	9398.08	9014.3	NaN	6872.47
14.5833	724.004	8098.42	10790.7	7492.89	10145.5	6559.31	8560.87	NaN	NaN	NaN	NaN	NaN	NaN	NaN	471.255	1463.14	10008.1	11131.3	1131.78	6342.8	7604.57	5019.72	5400.81	3570.98	11563.9	7427.73	5760.85	6098.69	875.038	7330.54	8264.85	323.993	NaN	NaN	NaN	NaN	NaN	NaN	NaN	NaN	NaN	242.882	9350.83	NaN	NaN	9180.14	8740.51	NaN	6879.15
14.6667	723.774	8086.98	10938.8	7504.89	10022.7	6595.88	8227.55	NaN	NaN	NaN	NaN	NaN	NaN	NaN	471.673	1520.17	10086.4	11365.2	1136.72	6466.12	7205.78	5149.31	5340.48	3401.65	11686.8	6754.34	5773.1	6225.14	873.967	7049.13	8412.91	325.487	NaN	NaN	NaN	NaN	NaN	NaN	NaN	NaN	NaN	242.831	NaN	NaN	NaN	9263.74	8650.91	NaN	6753.68
14.75	728.423	8115.7	10768.3	7642.09	9822.1	6338.95	8236.49	NaN	NaN	NaN	NaN	NaN	NaN	NaN	472.21	1562.69	10275.1	11438	1138.55	6524.15	7240.83	5246.85	5206.53	3295.31	12024.6	6901.05	5709.28	6154.99	872.381	6945.5	8796.97	323.654	NaN	NaN	NaN	NaN	NaN	NaN	NaN	NaN	NaN	242.705	NaN	NaN	NaN	8660.2	8293.43	NaN	6753.34
14.8333	729.445	8411.24	10938.2	7842.3	9641.79	6299.12	8036.31	NaN	NaN	NaN	NaN	NaN	NaN	NaN	470.328	1818.41	10361	11418.8	1138.52	6607.48	7188.18	5567.42	4792.51	3244.02	12106.2	7127.2	5797	5969.05	874.324	6993.1	8936.33	325.829	NaN	NaN	NaN	NaN	NaN	NaN	NaN	NaN	NaN	242.698	NaN	NaN	NaN	9003.12	7938.31	NaN	6799.46
14.9167	730.801	8455.07	10787.6	7847	9286.7	6393.72	7984.14	NaN	NaN	NaN	NaN	NaN	NaN	NaN	435.369	1769.76	10499.4	11267.1	1141.34	6752.05	7332.96	5645.73	4616.83	3111.82	12497.1	7244.12	5611.98	5630.17	870.97	7058.61	9132.71	327.06	NaN	NaN	NaN	NaN	NaN	NaN	NaN	NaN	NaN	242.962	NaN	NaN	NaN	9017.35	7469.67	NaN	6625.65
15	732.907	8436.06	10703.5	8113.11	8960.41	6669.91	7816.67	NaN	NaN	NaN	NaN	NaN	NaN	NaN	437.96	2076.05	10221.6	10965.3	1140.01	7031.26	7447.97	5552.24	4471.16	3153.46	13084.5	7396.26	5687.64	5062.42	872.495	7105.66	8973.02	328.3	NaN	NaN	NaN	NaN	NaN	NaN	NaN	NaN	NaN	242.627	NaN	NaN	NaN	8721.17	7180.44	NaN	6467.03
[truncated: 72 more columns]

## Sheet: 1h_total
	Run 1						Run 2												Run 3
		Budding events (hr)
		1	2	3	4	5		6	7	8	9	10	11	12	13	14	15	16		17	18	19	20	21	22	23	24	25	26	27	28	29	30	31	32	33	34	35	36	37	38	39	40
		1.16667	0.166667	0.5	1.16667	1.83333		3.25	2.91667	1.66667	3.5	2	2.66667	1.5	0.166667	1.16667	0.166667	0.833333		2.5	1.66667	1.5	1.33333	1.5	1.41667	1.16667	1.08333	1.16667	0.916667	1.75	1.08333	1	1.08333	1.25	0.916667	1.75	1.66667	0.75	0.916667	0.583333	0.916667	1.16667	1.08333
		2.58333	2.16667	2.08333	2.5	3.08333		5.5	4.33333	4.25	4.83333	3.58333	4.33333	3.41667	2.5	3	3.33333	3.08333		4	3	2.75	2.91667	2.75	3	2.33333	2.41667	2.83333	2.41667	3.16667	2.66667	2.08333	2.58333	2.41667	2.16667	3.33333	2.75	1.91667	1.83333	1.83333	2.33333	2.66667	2.58333
		4.25	3.5	3.66667	3.83333	4.33333		7	5.75	5.5	6.58333	4.91667	6.33333	4.83333	4.58333	4.5	5.08333	5.16667		6.33333	4.66667	3.91667	4.16667	4.16667	4.41667	3.5	4	4	3.75	11.9167	3.75	3.33333	3.83333	3.58333	3.5	4.58333	4.08333	3.83333	3	3.08333	3.66667	3.91667	4.08333
		8	5	8.16667	6.08333	7.58333		8.33333	7.08333	7	8.08333	6.41667	7.5	6.33333	5.83333	5.91667	6.5	6.58333		8	8.16667	7.08333	7.66667	7.33333	6.5	6.41667	6.66667	6.75	4.5	13.1667	11.8333	6.91667	6.75	6.5	5.83333	8.08333	6.5	4.83333	4.33333	4.58333	4.75	6.16667	6.75
		11.9167	9.58333	10.8333	7.58333	9		9.91667	8.41667	8.58333	9.41667	7.91667	9	8.58333	7.41667	7.41667	8	8		9.75	9.58333	8.5	9.08333	8.91667	8.08333	8.16667	8.41667	8.58333	6.91667		13.3333	8.58333	8	7.75	7.66667	9.33333	8.33333	7.41667	7.41667	7.25	7.33333	7.91667	8.16667
		13.25	12.8333	12.75	8.91667	10.6667		11.6667	9.83333	10.0833	11	9.16667	10.3333	10.25	9.08333	9	9.66667	9.25		11.0833	11.3333	9.66667	10.5	10.3333	9.83333	9.5	9.41667	9.83333	8.5		14.75	9.83333	9.25	9.08333	9.33333	11.5	9.75	9.08333	9.16667	8.66667	9	9.5	9.83333
			14.5		11.5	12.1667		13.25	11.0833	11.5833	12.4167	10.5	13.25	12.9167	10.5	10.4167	11.0833	10.6667		12.5	12.5833	11.3333	13.5833	11.75	11.1667	11.0833	11	10.9167	11.0833			11.25	10.3333	10.3333	11.5	12.6667	11.3333	10.9167	10.5833	10.6667	10.6667	11.3333	11.5
					13.1667	13.6667		14.5	12.4167	12.8333	13.75	11.5	14.5833		12.1667	11.6667		12.25		14.0833	13.9167	12.6667	14.6667	12.9167	12.5	13	12.5833	12.3333	12.75			12.9167	11.75	11.5833	12.9167	14.25	13.4167	12.75	11.8333	12	11.8333	12.3333	13.5
									13.6667	14.5		13.5833			14	13.4167		13.75				14.4167		14.25	13.8333	14.5	13.6667	13.9167	14.3333			14.75	13	12.9167			14.6667		13	13.25	13.25	13.75	14.9167
												14.6667				14.8333											14.8333						14.0833						14.75	14.5	14.4167
		Gal1p-YFP fluorescent intensity (arbitrary unit)
Time (hr)	Red FI	1	2	3	4	5	Red FI	6	7	8	9	10	11	12	13	14	15	16	Red FI	17	18	19	20	21	22	23	24	25	26	27	28	29	30	31	32	33	34	35	36	37	38	39	40
0	1663.37	1123.9	1042.9	1269.13	1263.18	956.833	6697.04	789.327	794.712	757.7	1089.33	1118.45	528.22	536.75	525.607	524.745	552.835	445.099	7167.34	553.821	346.168	383.43	340.525	533.322	348.709	506.196	357.314	397.377	379.659	617.174	340.455	344.578	337.528	376.069	320.2	334.631	381.874	485.875	348.872	410.526	363.126	1269.15	467.689
0.0833333	1660.9	1101.88	1032.52	1277.09	1238.15	920.625	6833.44	804.788	773.6	746.644	1082.74	1086.7	522.748	519.496	517.327	516.393	536.799	435.713	7236.29	552.802	343.679	391.937	344.018	545.814	349.259	505.469	354.037	399.304	375.751	623.108	337.89	339.419	338.892	373.922	317.388	346.537	390.159	477.087	345.249	407.506	360.875	1289.03	468.198
0.166667	1640.27	1077.41	1033.25	1259.82	1210.4	914.958	6467.68	795.188	769.645	740.786	1087.08	1046.44	516.064	499.419	517.744	521.046	535.527	434.517	7432.87	543.726	340.628	389.072	340.393	545.543	344.247	497.063	346.858	402.214	370.703	638.863	332.023	332.633	333.044	373.25	318.517	351.576	385.844	466.175	343.772	403.8	355.69	1304.25	457.157
0.25	1642.02	1029	1007.31	1229.89	1166.51	884.098	6025.53	764.939	746.477	722.074	1039.65	1021.62	507.103	479.725	511.343	514.787	539.585	429.733	7477.78	531.559	331.195	384.638	334.739	538.917	339.329	467.994	341.773	395.021	367.982	647.706	326.02	327.798	331.94	369.412	313.842	353.172	379.639	456.618	337.89	397.838	347.416	1281.05	445.497
0.333333	1629.28	1017.58	986.052	1222.22	1136.05	855.325	5793.67	750.436	733.912	720.852	1037.74	1015.05	494.13	470.333	501.382	513.268	532.686	427.762	7507.87	520.795	328.624	376.397	330.283	529.434	337.608	448.273	333.814	374.854	359.458	649.447	320.466	324.351	331.757	365.27	311.999	354.12	373.599	449.331	337.309	394.251	346.658	1244.11	442.694
0.416667	1629.07	923.67	958.999	1179.82	1040.59	819.543	5613.74	748.429	736.694	721.125	1034.38	1014.66	494.23	463.96	505.89	509.686	535.981	427.896	7549.41	515.714	320.301	368.51	324.473	514.54	334.178	425.762	326.959	369.605	355.146	651.947	312.408	327.166	320.926	368.473	308.626	358.927	370.429	439.388	334.087	386.47	338.717	1214.01	438.733
0.5	1633.58	881.553	929.709	1169.63	986.349	791.659	5384.73	717.797	716.119	708.759	1000.56	960.3	479.889	450.133	496.187	504.782	525.358	420.785	7519.22	501.893	315.583	365.116	319.176	497.663	326.677	411.065	317.159	362.125	351.406	633.725	303.185	327.784	313.613	364.763	306.703	358.115	355.604	443.265	330.529	379.511	333.199	1150.07	428.15
0.583333	1640.5	862.939	895.359	1132.92	923.357	765.105	5247.28	701.378	703.338	699.29	984.744	944.399	474.184	443.88	496.223	501.491	521.967	421.002	7500.54	495.444	312.23	359.532	317.22	478.487	321.121	411.948	310.864	359.81	348.018	623.397	298.014	326.063	313.35	366.85	306.646	357.814	355.932	457.032	327.211	378.149	330.92	1145.39	426.442
0.666667	1645.79	821.714	869.84	1110.31	879.723	759.865	5033.06	685.754	691.933	680.451	952.864	928.905	467.142	434.891	484.969	502.411	518.731	417.686	7444.31	487.18	303.635	353.481	310.068	462.108	309.704	410.703	310.415	352.626	342.096	616.082	292.987	325.658	310.565	365.263	304.129	355.75	338.736	464.862	325.509	371.046	327.23	1110.19	429.757
0.75	1657.26	791.72	822.53	1117.28	842.435	726.587	4785.7	680.99	694.657	679.062	950.465	913.744	460.412	426.492	481.942	495.188	516.724	414.447	7356.64	478.606	295.133	341.845	305.195	448.612	298.412	404.448	309.974	341.249	337.708	597.937	288.049	322.563	306.553	362.771	301.552	353.698	326.819	477.036	326.358	372.101	324.518	1129.67	420.351
0.833333	1667	755.61	799.528	1080.49	832.896	713.472	4581.97	644.905	667.248	653.087	938.494	889.591	444.65	416.037	465.721	482.542	508.594	407.107	7276.82	469.963	290.954	329.991	297.544	434.193	292.472	399.279	306.208	337.649	336.197	584.099	284.691	323.631	307.513	360.365	299.091	354.298	320.7	487.351	323.503	366.671	323.46	1157.09	418.324
0.916667	1687.52	733.978	772.477	1048.93	825.563	688.779	4419.24	641.92	670.969	650.483	905.321	893.196	450.015	417.686	459.281	481.636	509.194	411.034	7213.07	465.046	289.789	320.904	293.615	417.942	286.835	396.333	306.428	334.875	337.376	561.112	284.082	324.361	305.907	359.86	297.741	346.835	311.339	511.588	321.332	361.595	320.344	1163.03	417.061
1	1686.76	725.66	744.216	1020.06	823.93	661.202	4287.12	641.997	670.503	641.176	897.875	879.859	446.231	414.436	452.093	476.564	506.726	410.231	7103.29	460.023	282.975	319.701	287.228	409.507	283.807	393.515	303.424	331.397	335.347	551.133	282.97	324.05	308.329	359.612	298.051	341.923	305.694	527.305	318.406	356.868	317.945	1180.99	416.697
1.08333	1693.16	717.14	738.615	965.963	806.171	633.268	4192.94	629.397	654.616	636.584	890.991	871.644	442.094	410.569	445.484	476.017	498.646	407.778	7038.5	459.77	279.591	314.071	283.841	404.001	283.749	392.669	302.554	328.188	331.842	531.536	281.356	326.107	304.114	356.167	296.79	339.941	302.558	536.511	313.543	349.241	317.845	1174.59	419.311
1.16667	1697.13	711.307	729.865	892.845	801.806	612.501	4116.99	624.779	651.659	626.335	868.553	868.376	437.896	409.55	437.471	473.642	489.042	405.121	6941.88	453.25	276.618	312.989	282.238	400.777	282.503	392.216	300.787	331.559	328.49	516.208	281.532	325.299	302.671	356.331	294.527	333.956	301.128	541.049	306.382	343.992	313.758	1182.47	419.806
1.25	1698.48	711.249	725.733	841.19	818.721	596.435	4044.27	608.518	638.179	618.14	865.874	874.442	432.059	407.589	429.888	477.005	484.3	400.448	6875.19	447.709	274.68	312.877	280.729	396.749	281.021	384.049	298.63	324.571	324.816	503.603	280.978	322.589	296.721	351.383	290.937	328.156	301.775	540.819	298.563	338.923	311.467	1165.46	421.419
1.33333	1703.82	707.314	702.454	790.464	803.724	575.076	3999.74	610.958	651.488	616.443	871.437	892.352	424.695	408.645	419.373	480.722	478.405	398.325	6787.42	441.74	273.347	312.723	279.695	396.051	280.363	376.065	296.446	320.746	317.393	499.61	279.887	319.954	299.221	344.989	288.313	320.445	299.975	534.556	293.354	326.085	309.553	1210.33	418.757
1.41667	1691.66	691.714	668.471	755.7	790.818	569.642	3933.18	602.499	648.732	608.809	851.497	900.678	423.384	405.929	408.869	481.539	468.765	393.833	6695.56	426.369	272.063	310.902	276.039	394.899	276.671	369.638	292.82	312.171	311.456	478.19	275.582	318.155	294.23	348.513	279.898	317.403	297.375	508.297	285.187	318.602	304.612	1197.6	416.116
1.5	1696.08	678.321	661.103	746.323	778.47	557.676	3856.11	593.706	644.301	606.433	842.776	911.586	420.494	404.047	403.474	480.313	462.562	386.992	6635.48	424.04	269.875	309.459	278.161	385.824	276.521	357.835	290.249	310.24	304.453	479.427	273.588	312.812	301.916	345.137	277.121	318.751	296.119	490.333	276.325	310.825	301.574	1185.91	411.023
1.58333	1688.7	666.416	646.239	734.801	748.943	557.603	3785.31	593.622	644.783	601.248	818.54	922.348	412.674	403.412	400.528	477.774	455.21	386.218	6567.02	411.187	270.838	305.304	276.322	383.834	275.845	342.666	283.088	306.874	296.237	471.856	271.09	303.156	295.483	339.881	269.975	320.373	293.708	472.947	272.518	306.164	293.697	1167.56	406.475
1.66667	1691.39	650.059	638.039	724.154	722.753	555.444	3713.26	588.99	653.588	600.088	794.215	936.699	411.625	402.3	393.11	471.814	453.224	382.987	6517.89	402.024	271.34	303.022	274.922	377.959	273.415	333.99	274.629	300.516	293.077	476.14	267.346	296.459	291.341	337.804	267.24	322.504	291.875	475.956	271.984	304.272	286.066	1163.78	397.047
1.75	1688.95	636.574	629.101	726.868	692.261	554.495	3641.22	575.207	668.964	592.708	777.956	941.595	407.462	398.85	385.524	464.386	449.928	376.873	6427.14	386.614	270.054	297.926	272.242	370.903	270.19	326.037	268.559	291.312	290.963	472.05	263.942	287.642	286.865	329.483	261.613	322.054	287.376	477.278	271.044	301.724	280.919	1102.44	386.31
1.83333	1687.99	609.72	621.481	716.201	658.452	547.814	3592.49	564.065	671.14	586.718	782.549	957.941	400.364	396.616	381.144	459.442	439.65	374.926	6383.36	375.801	268.314	290.784	270.441	364.874	267.239	316.747	262.972	288.36	289.573	467.45	256.457	284.503	283.869	321.921	258.935	323.535	285.665	479.591	269.298	298.946	276.07	1050.98	376.865
1.91667	1686.18	586.541	622.359	717.852	629.486	542.133	3525.93	550.646	673.904	579.373	760.082	969.687	402.338	389.034	379.882	455.338	429.459	367.631	6312.14	362.992	265.843	284.145	266.599	352.82	265.058	312.483	257.427	280.555	288.672	458.549	252.29	287.44	277.793	311.09	255.857	324.048	282.358	477.564	269.469	298.551	275.885	981.167	369.409
2	1691.24	567.67	622.121	711.561	614.92	537.363	3464.45	544.122	677.821	577.065	741.821	984.506	411.989	383.961	379.99	444.418	422.21	360.061	6263.38	349.585	262.971	282.945	264.477	341.808	259.365	310.811	259.062	274.99	288.606	461.667	248.34	295.335	273.04	302.979	255.765	323.258	277.538	483.915	268.52	297.953	275.76	923.387	360.113
2.08333	1673.59	552.841	600.516	704.218	610.088	522.498	3401.77	535.732	684.782	562.226	728.01	1000.57	415.332	379.897	380.336	435.123	413.447	355.231	6248.27	349.255	259.942	274.788	261.117	334.176	255.663	311.711	257.21	274.807	288.349	452.431	246.349	304.238	268.305	295.794	254.6	323.711	271.908	478.949	268.601	295.784	275.097	867.96	359.253
2.16667	1674.81	526.983	587.88	694.377	602.312	503.507	3322.95	524.76	671.876	553.005	698.107	1003.81	420.772	371.056	379.493	425.361	405.831	349.194	6117.8	341.113	255.339	269.796	254.814	322.71	251.065	309.075	257.075	268.221	288.84	444.97	245.411	310.934	263.949	294.864	253.084	320.249	266.235	471.563	264.354	291.196	273.016	846.838	357.073
2.25	1663.32	514.398	578.084	705.025	584.879	491.501	3252.56	518.479	682.635	537.691	670.406	1012.44	428.471	370.378	379.824	418.048	396.567	342.624	6095.26	339.473	252.157	267.187	250.692	314.658	249.404	306.36	256.814	266.51	290.264	427.878	243.937	323.657	262.718	292.654	254.049	319.578	263.557	462.678	262.188	286.71	272.471	848.347	344.854
2.33333	1661.99	509.371	565.159	691.506	579.869	467.846	3190.62	516.604	709.382	528.764	659.498	1006.72	438.575	364.005	378.031	416.945	392.005	343.477	6029.81	339.826	248.364	266.136	248.857	309.631	247.406	305.275	256.36	264.807	293.362	410.779	242.291	328.419	262.653	292.335	253.376	317.758	258.077	456.886	259.626	282.471	271.065	843.816	348.242
2.41667	1650.7	505.157	546.783	688.901	590.943	454.838	3127.74	502.603	731.453	523.745	652.898	998.97	443.62	355.216	376.575	411.24	389.652	335.999	6000.99	336.059	246.845	267.046	250.658	307.814	247.853	300.789	255.412	262.537	294.899	398.489	242.663	337.262	264.581	289.809	250.911	309.787	257.473	452.196	253.568	276.544	269.221	855.852	355.58
2.5	1650.68	480.012	527.428	674.194	590.492	433.778	3047.19	498.475	761.07	510.829	639.036	989.141	450.777	348.944	376.693	413.165	382.636	331.087	5955.1	329.645	243.208	266.535	253.718	306.844	247.736	296.31	252.91	261.8	296.119	385.919	242.762	338.921	264.387	287.833	249.327	304.455	256.894	433.873	249	272.362	266.044	845.331	361.494
2.58333	1642.62	463.893	501.008	626.24	577.893	423.14	2963.56	493.515	782.505	499.252	620.137	957.625	461.947	341.537	376.427	408.624	383.768	332.093	5910.88	327.333	241.504	266.756	258.859	305.729	250.719	294.351	253.035	261.759	295.039	371.411	241.904	339.413	264.217	287.313	245.894	300.622	254.764	413.888	246.22	266.934	261.991	849.824	366.689
2.66667	1631.24	446.682	489.245	601.056	578.184	416.63	2865.26	477.485	796.753	487.533	605.763	936.01	472.116	336.286	371.591	403.903	382.658	331.28	5887.6	322.88	240.557	265.113	264.39	305.232	257.738	283.386	249.99	259.927	293.692	370.05	241.786	334.205	261.009	284.995	242.471	295.77	254.108	408.352	243.903	261.694	260.97	837.562	371.66
2.75	1644.05	441.807	470.994	587.316	568.735	409.711	2773.6	469.155	818.466	479.599	602.406	901.087	504.935	336.665	368.256	403.678	380.188	329.58	5836.89	317.74	239.664	264.121	267.382	303.009	267.871	274.413	247.085	258.74	291.944	366.717	239.512	324.651	260.126	282.655	240.652	291.549	253.752	400.123	241.895	261.273	256.009	848.431	365.667
2.83333	1638.61	435.082	451.862	559.85	558.716	407.737	2686.85	459.951	854.263	479.817	600.946	875.492	530.273	338.806	365.67	400.786	377.225	328.025	5820.16	316.89	239.642	263.606	269.573	298.019	279.331	268.895	243.768	256.504	286.177	366.388	238.474	318.088	258.288	276.687	237.532	295.425	252.564	399.9	242.915	267.566	253.845	826.556	366.916
2.91667	1620.05	422.279	436.234	535.082	541.489	408.322	2608.42	457.437	871.107	466.941	593.1	830.981	554.655	336.271	359.915	401.963	373.536	325.981	5740.94	307.009	238.413	261.273	270.505	297.33	296.735	264.218	240.415	253.045	279.295	371.008	237.255	312.661	255.385	272.208	235.362	299.051	250.261	409.216	241.137	276.244	250.649	820.921	360.901
3	1615.44	411.494	431.133	521.071	525.206	407.402	2549.42	454.437	876.839	462.873	590.024	811.321	575.457	332.729	356.418	406.422	369.666	323.462	5679.36	298.985	237.772	260.031	270.239	292.947	311.013	259.301	237.612	248.613	272.838	376.544	233.004	309.717	255.777	269.354	232.853	303.542	249.523	408.794	239.128	291.1	247.734	779.267	359.478
3.08333	1615.73	393.034	424.28	514.461	506.611	402.387	2500.38	445.24	875.123	452.493	580.394	783.407	593.561	334.425	349.215	402.276	370.488	322.743	5622.36	291.448	238.187	258.207	269.917	290.418	323.213	256.537	236.674	247.556	268.065	376.959	231.223	315.829	251.649	267.324	231.558	307.149	246.397	413.098	240.302	307.832	246.264	752.351	350.218
3.16667	1611.67	377.82	421.231	516.055	490.919	399.593	2454.3	442.453	868.731	446.003	570.547	782.408	520.964	333.5	342.493	397.863	367.866	322.555	5527.51	284.626	237.971	253.381	268.859	286.932	331.047	256.188	236.312	243.034	265.918	379.691	228.788	321.043	247.899	262.883	230.94	311.647	245.406	428.955	239.866	325.021	244.07	721.413	342.239
3.25	1614.55	369.67	417.107	528.869	473.924	394.203	2402.7	439.417	851.033	438.418	563.165	785.14	619.745	333.239	333.625	391.787	360.973	321.015	5422.41	283.961	236.816	250.619	269.119	280.812	334.068	255.483	235.277	241.987	265.415	374.856	226.706	324.646	244.368	258.752	230.693	312.043	243.695	445.961	236.488	337.301	241.496	697.02	333.801
3.33333	1609.21	365.689	414.979	540.984	461.522	385.726	2359.65	434.025	854.396	432.064	557.552	782.524	607.843	329.87	325.477	383.072	350.647	316.773	5335.73	277.184	234.725	248.348	267.526	277.411	338.715	255.908	233.985	243.711	264.767	379.343	224.807	330.959	242.664	257.741	230.066	313.107	240.511	460.977	234.426	345.694	241.614	684.7	328.813
3.41667	1605.27	356.038	409.964	558.456	462.445	377.827	2336.13	435.068	835.615	424.925	553.713	782.326	605.612	326.614	320.401	372.747	346.761	314.183	5241.7	274.655	233.541	245.758	265.434	271.695	337.266	255.358	231.391	241.998	264.552	370.649	222.787	341.284	239.491	261.837	230.901	313.663	236.942	481.572	231.41	350.755	240.539	653.777	326.208
3.5	1599.55	348.74	405.089	576.345	461.76	373.204	2299.89	431.451	807.365	415.329	553.474	777.963	600.399	326.121	315.433	363.245	339.764	310.283	5158.18	272.174	231.355	246.438	261.737	267.597	331.958	255.392	231.153	244.418	265.937	365.883	222.235	342.204	239.967	266.454	230.776	315.026	234.732	508.101	229.912	354.062	241.544	641.967	323.645
3.58333	1594.91	343.388	399.591	577.92	464.713	362.478	2267.88	428.085	774.024	409.672	544.391	774.311	600.311	321.728	314.287	363.161	332.826	305.875	5097.2	270.482	229.749	250.522	260.116	264.348	326.641	253.452	231.193	247.226	267.841	363.932	220.949	345.517	239.268	270.461	230.337	315.778	233.105	531.951	228.854	350.871	241.308	642.925	328.72
3.66667	1595.22	340.17	394.119	600.409	463.137	347.283	2249.36	421.193	734.563	410.581	540.487	775.382	604.859	320.099	316.266	354.085	325.533	305.478	5003.52	269.908	226.235	255.117	260.272	262.663	325.847	254.326	231.298	251.858	269.865	357.665	220.928	348.342	240.052	276.829	230.745	316.495	232.361	552.599	226.934	344.802	241.175	642.945	326.357
3.75	1584.24	340.29	385.254	602.703	462.638	335.539	2227.88	414.621	707.393	405.907	526.911	771.439	625.407	319.677	315.224	343.226	318.162	302.175	4942.78	270.568	225.63	259.771	260.173	265.338	320.165	253.241	231.077	260.328	272.313	352.389	220.934	354.153	240.015	280.793	229.392	316.887	231.941	577.154	226.518	343.146	238.931	643.461	328.813
3.83333	1577.14	337.43	374.491	632.869	460.097	329.119	2213.37	401.89	696.514	399.022	515.538	751.779	660.097	315.027	312.719	334.585	311.018	298.154	4872.61	268.623	224.438	263.625	259.11	267.912	317.27	250.743	230.686	273.718	273.45	342.328	221.388	350.339	239.487	285.144	227.885	314.287	231.506	595.038	225.19	333.232	237.775	648.904	331.885
3.91667	1575.85	331.821	365.826	625.859	452.729	322.113	2204.41	391.668	705.116	397.423	496.644	737.725	693.379	309.209	311.966	331.491	306.747	293.317	4802.59	266.098	223.837	268.321	260.181	274.654	324.533	249.998	229.668	284.817	272.073	333.256	221.114	344.069	238.177	285.62	226.666	311.856	231.176	608.342	224.528	326.179	237.381	650.517	339.171
4	1557.79	330.231	355.43	619.314	439.8	317.944	2195.73	380.762	713.156	398.983	476.977	726.929	737.091	303.431	309.02	330.591	301.93	288.721	4717.56	263.796	224.475	271.953	259.738	275.94	334.087	247.021	228.942	297.509	271.313	328.322	219.901	343.071	237.3	287.727	224.366	309.243	230.105	627.488	224.193	322.141	234.735	638.251	342.429
4.08333	1477.46	329.038	348.893	613.635	433.227	316.454	2048.5	369.248	712.576	391.173	457.091	690.561	771.8	299.812	308.862	326.283	295.996	285.84	4664.19	261.836	222.589	269.806	261.715	279.071	351.543	244.865	227.954	305.211	267.685	329.838	219.981	342.249	236.647	285.366	224.176	309.786	229.562	629.407	224.507	327.187	233.145	623.377	347.92
4.16667	1396.52	324.846	335.538	614.721	429.273	314.21	1893.39	356.742	699.91	387.339	448.322	656.226	816.979	300.257	307.415	325.917	289.703	283.433	4582.26	258.891	223.509	271.247	261.277	281.162	370.425	241.434	226.799	311.473	267.742	329.996	218.783	341.72	234.14	281.428	223.501	312.192	229.251	633.214	223.753	331.034	233.423	639.03	346.891
4.25	1320.26	322.614	331.455	618.768	417.893	309.547	1733.32	351.94	690.409	379.085	433.621	630.459	865.8	300.58	306.494	323.058	284.96	279.144	4317.16	255.924	224.135	267.445	261.247	283.454	382.676	239.013	225.088	316.606	271.273	333.574	217.374	363.457	232.622	276.341	222.865	314.634	228.104	631.536	223.625	340.213	231.169	607.352	348.451
4.33333	1232.22	318.348	329.36	613.409	410.758	307.993	1579.98	342.723	670.122	374.117	418.204	606.468	896.493	300.428	306.22	322.335	285.011	279.046	3954.97	250.664	224.872	264.032	261.792	282.428	397.244	238.446	223.093	318.245	279.419	336.168	216.862	363.836	229.849	272.715	222.9	316.581	228.543	633.794	222.438	346.151	231.189	586.427	346.743
4.41667	1126.35	314.773	329.547	605.138	403.37	303.887	1432.23	343.325	668.128	366.923	409.015	602.827	940.797	301.494	305.8	320.169	284.904	278.648	3556.53	248.014	225.904	259.682	261.925	282.828	412.485	237.193	222.044	317.411	294.255	345.251	215.632	366.019	228.327	269.407	225.184	314.642	226.847	642.639	222.017	352.199	230.145	569.792	341.205
4.5	1021.41	311.665	325.068	597.717	392.615	299.451	1278.58	337.548	655.318	358.705	409.095	608.565	975.912	304.072	303.34	316.788	286.826	282.233	3157.03	243.94	225.908	256.975	260.828	282.077	416.875	234.343	220.272	313.946	308.847	352.942	214.591	373.894	228.822	268.204	229.67	315.489	225.314	675.867	220.82	357.034	231.634	544.051	336.853
4.58333	902.694	302.82	321.307	591.771	394.391	296.835	1134.3	328.563	642.567	347.134	413.969	608.572	1003.72	298.179	301.96	313.643	289.276	292.658	2779.18	243.457	226.881	257.336	262.825	280.634	420.55	234.534	219.435	312.064	325.429	357.187	216.135	382.168	230.885	271.402	240.067	316.439	224.609	727.514	219.57	359.697	232.988	522.923	343.119
4.66667	778.079	294.273	318.195	581.672	395.37	292.508	987.615	327.121	632.769	340.253	429.339	611.149	1018.94	295.622	301.529	312.057	293.576	305.219	2415.76	243	227.594	260.975	262.022	279.182	421.101	235.145	218.914	319.007	336.056	364.965	222.527	406.646	236.855	275.644	258.005	319.625	223.286	780.458	218.503	360.129	233.495	536.433	347.789
4.75	643.997	288.943	325.331	581.755	406.213	287.689	841.784	325.029	624.981	332.693	447.552	612.05	1026.71	299.493	299.707	306.462	299.122	316.629	2068.29	247.475	229.361	272.005	266.66	282.596	418.427	239.26	220.547	332.332	348.539	372.431	235.506	433.26	246.231	286.044	280.615	319.3	222.659	821.224	218.094	366.426	233.791	561.514	360.896
4.83333	506.786	282.353	335.156	578.205	429.021	287.587	702.071	324.093	615.623	327.211	475.086	618.729	1058.68	300.34	297.756	302.121	306.158	332.507	1737.34	253.683	234.468	291.076	269.327	290.488	420.496	240.628	225.633	358.434	362.772	385.483	254.184	470.059	258.709	301.599	310.55	324.073	222.568	860.087	220.429	386.162	234.803	590.989	382.911
4.91667	357.423	280.342	351.562	583.352	456.65	287.263	558.77	322.312	605.523	328.136	500.562	635.344	1130.42	308.106	303.122	297.715	317.22	348.405	1514.22	262.858	242.217	318.402	274.806	301.712	429.006	243.732	231.458	378.786	379.786	398.288	271.555	507.03	275.71	317.007	340.918	331.826	223.103	883.145	223.075	409.789	236.351	612.474	414.251
5	248.782	274.641	362.574	586.664	468.768	287.338	420.093	322.594	608.914	341.989	535.519	655.759	1169.33	322.13	319.691	294.517	334.946	365.262	1412.03	275.086	254.023	353.636	279.898	317.628	437.339	250.189	238.04	413.705	410.343	407.473	290.048	550.899	297.825	336.77	380.673	344.353	223.56	945.107	228.942	447.982	240.785	649.451	453.778
5.08333	240.479	277.832	374.549	594.599	509.399	294.047	415.7	330.15	635.039	376.254	580.657	707.479	1270.79	350.244	345.584	293.804	374.636	387.158	1336.69	290.884	270.149	382.54	281.262	334.866	450.032	257.876	244.639	451.03	442.473	413.369	305.215	602.001	320.28	359.835	421.842	363.409	224.606	1015.55	233.668	496.812	245.324	691.54	494.781
5.16667	238.929	281.338	393.764	618.52	550.138	303.488	415.724	349.117	669.874	431.957	644.579	790.043	1399.28	380.519	399.209	296.586	437.582	416.093	1290.24	308.841	288.83	422.486	289.556	362.349	473.736	269.168	255.041	490.428	479.357	421.794	318.381	653.332	346.012	389.212	468.726	379.539	226.336	1081.57	239.679	545.852	250.704	739.464	539.558
5.25	238.132	286.444	422.699	651.459	593.547	312.148	414.271	380.31	705.301	502.195	735.876	891.804	1521.01	424.484	465.952	303.488	517.023	481.695	1246.27	329.822	311.714	460.06	296.139	387.508	490.072	284.379	265.947	538.124	526.557	431.96	331.902	713.505	383.72	418.702	523.934	396.812	228.119	1171.37	248.355	595.863	258.416	781.784	585.817
5.33333	237.493	293.654	448.343	676.7	630.16	318.767	413.51	414.911	784.043	581.859	854.053	1008.88	1740.9	473.447	547.704	307.67	633.989	566.105	1215.49	357.371	339.133	494.195	306.038	423.318	513.99	305.006	280.751	583.75	572.551	443.626	342.834	766.284	409.506	463.577	589.962	421.058	230.317	1268.27	258.761	657.966	269.089	838.237	635.669
5.41667	237.003	302.804	474.967	702.395	668.86	327.676	413.36	460.064	864.554	664.533	967.278	1107.67	1826.97	522.34	654.126	310.659	751.646	647.898	1185.08	389.022	370.083	537.511	317.932	457.998	543.614	324.875	298.519	627.472	622.908	452.949	354.135	840.47	446.371	495.007	662.495	452.646	232.444	1344.51	269.151	719.779	281.78	889.811	692.01
5.5	236.122	310.582	502.291	724.412	705.697	338.436	413.81	509.917	946.532	751.557	1078.79	1220.14	2109.61	562.948	754.473	321.408	866.689	726.089	1160.56	428.392	409.453	582.042	337.589	508.086	580.784	351.702	320.74	675.983	671.377	460.879	362.858	910.393	492.466	542.247	743.195	489.007	237.2	1442.8	282.733	804.155	301.569	964.792	756.08
5.58333	235.396	330.983	518.837	744.066	753.456	346.445	413.518	559.008	1030.27	838.12	1167.91	1290.39	2168.61	593.202	882.899	330.042	985.705	797.778	1142.36	478.461	445.396	634.041	361.811	564.299	625.755	381.237	351.084	728.256	730.107	470.502	373.998	988.668	542.222	601.338	847.469	521.49	247.24	1541.31	296.917	865.459	326.287	1040.86	819.292
5.66667	234.782	351.437	551.379	775.275	820.115	360.575	413.156	607.945	1121.23	899.967	1229.44	1387.67	2297.36	632.467	1062.04	340.262	1060.08	850.487	1116.21	534.09	486.961	690.249	398.274	629.99	675.738	425.268	384.714	784.748	775.387	477.495	381.517	1072.25	596.701	658.935	949.261	565.804	260.74	1607.8	316.422	937.624	360.231	1114.24	900.365
5.75	234.457	377.037	577.486	806.678	887.471	376.249	412.354	671.765	1177.42	968.075	1303.99	1514.59	2505.16	678.617	1178.26	345.652	1146.26	950.691	1095.05	604.654	533.433	762.595	432.854	673.721	733.319	474.906	427.394	833.877	833.634	490.725	391.036	1172.13	668.72	724.199	1047.02	615.147	281.24	1715.72	339.215	1020.2	405.044	1200.6	977.811
5.83333	234.147	412.204	603.809	834.171	972.01	396.377	412.079	726.119	1227.75	1019.07	1358.37	1569.49	2730.1	746.846	1299.91	345.132	1210.09	1007.1	1068.2	682.696	587.257	821.393	480.834	732.8	804.944	530.952	478.439	890.392	878.335	495.942	406.631	1262.07	716.475	794.524	1187.07	663.233	308.073	1810.89	363.373	1101.55	454.981	1280.14	1066.8
5.91667	233.79	453.344	630.796	879.897	1084.88	418.388	412.378	778.796	1296.64	1051.36	1430.17	1668.01	2969.94	839.026	1414.04	354.058	1287.38	1059.77	1046.9	774.356	638.975	887.497	519.418	798.096	868.588	595.852	536.305	957.427	936.666	504.661	398.36	1332.79	799.745	882.319	1269.35	714.386	343.403	1890.75	391.382	1181.06	506.576	1367.21	1173.56
6	233.503	497.361	656.991	910.978	1176.17	449.178	412.085	809.007	1324.2	1069.26	1495.75	1801.72	3202.2	922.846	1550.57	369.112	1357.19	1104.64	1027.44	876.971	687.861	968.605	575.154	861.618	947.167	668.922	597.694	1033.2	1000.45	512.197	410.091	1435.35	876.764	949.592	1367.5	766.855	388.051	2011.26	419.744	1245.15	559.499	1489.51	1248.94
6.08333	232.839	564.501	696.252	956.289	1289	476.228	411.912	861.04	1356.76	1084.62	1594.1	1935.78	3354.78	1056.83	1682.48	389.831	1494.17	1230.53	1004.64	987.88	749.265	1040.65	622.764	950.3	1038.45	752.917	664.414	1119.13	1066.32	522.609	419.103	1549.99	960.212	1048.6	1481.83	811.697	440.538	2108.28	456.836	1357.27	607.65	1581.09	1343.68
6.16667	232.926	615.746	758.341	995.775	1379.34	518.184	411.696	905.761	1408.49	1112.85	1724.5	2061.24	3512.12	1141.71	1858.1	429.507	1598.04	1353.2	986.153	1107.84	809.037	1127.12	688.036	1012.21	1117.15	844.968	736.826	1205.91	1100.23	532.048	428.98	1610.59	1031.16	1123.46	1579.6	865.278	502.549	2223.17	491.888	1446.35	660.537	1671.03	1449.27
6.25	232.754	703.317	802.673	1075.97	1477.12	564.844	411.173	949.839	1409.23	1155.98	1847.6	2175.36	3652.22	1282.94	1900.86	467.422	1701.66	1493.85	958.237	1227.7	881.964	1197.31	748.336	1104.59	1219.19	925.525	808.34	1288.44	1171.62	536.899	425.683	1751.77	1112.49	1187.77	1665.51	923.576	568.752	2314.3	533.738	1527.25	724.123	1758.03	1549.34
6.33333	232.56	787.485	843.519	1119.16	1577.87	612.141	410.593	963.332	1397.43	1183.21	1996.1	2277.96	3790.99	1379.39	1959.84	525.915	1804.58	1600.62	927.616	1339.76	933.349	1301.69	800.612	1197.31	1301.89	1030.34	873.884	1378.81	1227.39	541.86	428.48	1803.52	1215.65	1297.09	1747.35	984.773	640.049	2356.45	570.938	1618.96	781.881	1804.62	1647.49
6.41667	232.545	894.009	906.104	1171.82	1633.87	669.7	410.512	989.869	1370.33	1250.75	2094.24	2334.42	3840.78	1436.99	1960.09	565.14	1906.89	1717.44	905.816	1450.38	1004.02	1389.75	873.576	1309.12	1417.47	1101.92	973.859	1458.76	1302.92	544.593	446.639	1916.56	1318.44	1403.66	1790.38	1029.02	734.524	2449.55	614.562	1721.88	857.101	1912.67	1784.12
6.5	232.347	1009.58	969.413	1242.2	1746.74	733.829	409.805	1026.26	1356.26	1335.8	2207.22	2411.9	4007.43	1545.01	1923.44	639.625	2033.3	1816.34	872.56	1591.33	1083.44	1473.13	942.899	1419.68	1538.89	1197.63	1060.28	1541.63	1382.33	558.157	454.652	2067.93	1392.96	1495.05	1876.04	1085.25	821.285	2549.54	664.977	1833.13	903.758	2007.83	1883.56
6.58333	232.504	1098.39	1044.35	1311.1	1825.38	801.854	409.494	1094	1365	1428.74	2289.05	2436.53	4153.49	1717.63	1900.14	691.303	2153.76	1926.76	853.412	1701.14	1140.5	1573.68	1012.4	1522.15	1600.13	1281.98	1163.35	1638.51	1461.04	561.234	461.847	2142.02	1454.2	1595.59	1942.85	1153.9	914.135	2675.98	733.66	1959.27	977.745	2179.29	1999.95
6.66667	232.306	1264.25	1131.87	1389.39	1932.48	879.878	410.244	1178.44	1437.63	1546.23	2445.97	2452.38	4312.83	1836.06	1926.03	788.59	2211.96	2069.31	832.034	1834.62	1195.66	1657.17	1095.52	1646.47	1718.87	1380.39	1245.52	1751.58	1548.95	570.95	468.032	2234.67	1525.58	1698.81	2031.19	1214.69	1002	2800.12	791.781	2060.6	1025.25	2248.11	2096.04
6.75	232.17	1389.91	1226.45	1461.79	2022.89	950.019	409.64	1296.11	1477.09	1633.96	2458.67	2432.9	4156.69	1901.89	2006.75	881.206	2319.14	2139.4	811.981	1945.97	1274.09	1748.66	1195.66	1774.89	1812	1483.7	1321.34	1889.83	1612.55	578.643	473.343	2316.7	1626.5	1845.38	2120.29	1287.11	1166.28	2947.52	875.912	2198.23	1092.3	2458.48	2221.86
6.83333	232.524	1502.38	1329.33	1531.75	2102.23	1054.06	409.187	1366.38	1557.98	1719.34	2545.03	2411.09	4151.42	1960.36	2066.08	985.28	2365.97	2305.18	792.569	2087.11	1341.6	1894.82	1263.17	1880.6	1919.38	1570.57	1423.24	1979.7	1676.75	591.365	488.164	2413.06	1683.36	1937.41	2223.1	1336.32	1289.49	3072.11	952.562	2367.41	1175.94	2520.97	2335.91
6.91667	233.481	1573.38	1428.52	1626.82	2246.4	1158.96	411.846	1419.42	1628.54	1791.83	2493.78	2356.38	4083.04	1982.64	2187.25	1109.78	2412.67	2327.25	775.241	2248.51	1387.9	2003.64	1357.76	1998.77	2011.4	1679.2	1524.04	2057.77	1763.11	598.306	488.91	2474.87	1764.86	2007.47	2328.12	1461.57	1425.21	3203.53	1035.6	2531.97	1254.76	2649.35	2473.39
7	235.334	1685.73	1522.83	1716.43	2397.69	1249.58	410.206	1483.49	1647.07	1879.98	2530.61	2366.49	4200.83	2068.76	2367.78	1229.2	2520.03	2373.55	757.071	2391.09	1457.18	2064.72	1425.76	2131.44	2117.35	1768.4	1621.09	2172.34	1873.34	605.526	501.524	2494.39	1857.37	2097.54	2435.11	1532.24	1573.93	3319.58	1129.57	2678.48	1332.22	2744.65	2549.2
7.08333	234.337	1823.39	1620.23	1793.48	2543.46	1348.57	409.626	1511.26	1690.49	1876.42	2494.72	2402.38	4278.85	2160.37	2519.69	1336.96	2433.97	2478.11	741.538	2509.73	1529.82	2150.48	1518.43	2263.24	2186.76	1869.45	1751	2251.76	1969.42	611.138	503.257	2625.45	1866.93	2131.85	2553.59	1613.21	1717.82	3424.52	1220.73	2828.92	1438.61	2900.76	2672.12
7.16667	233.951	1921.16	1732.33	1902.93	2701.69	1484.12	408.105	1560.16	1753.29	1934.27	2505.33	2465.32	4547.16	2305.34	2696.62	1464.92	2451.82	2617.22	727.248	2615.38	1636.32	2295.62	1619.16	2379.93	2263.71	1958.67	1847.26	2295.26	2045.89	624.819	510.592	2708.45	1934.84	2179.3	2689.21	1721.27	1887.5	3494.11	1319.93	2949.5	1564.68	3075.94	2739.38
7.25	233.895	1966.24	1865.15	1954.34	2884.11	1607.72	406.803	1619.94	1763.64	1991.14	2552.24	2488.72	4779.65	2352.3	2844.19	1598	2462.31	2427.42	716.052	2736.91	1713.88	2450.53	1706.14	2539.53	2261.47	2079.28	2005.36	2378.47	2117.89	635.77	509.042	2788.95	1957.61	2262.24	2792.73	1861.8	2029.65	3566.7	1436.37	3022.25	1719.29	3138.12	2787.78
7.33333	234.493	2075.65	2034.86	2083.28	3069.54	1755.57	406.799	1617.25	1765.66	2042.15	2563.69	2611.05	4968.65	2500.08	2950.89	1754.77	2467.57	2519.65	702.041	2981.03	1802.74	2538.61	1772.11	2692.81	2345.68	2166.82	2137.5	2415.07	2189.5	641.132	524.859	2795.23	2022.35	2319.86	2953.65	1956.65	2175.76	3619.67	1542.96	3193.47	1818.3	3258.56	2899
7.41667	234.734	2129.9	2150.91	2205.27	3216.15	1890.41	406.475	1651.91	1773.57	2030.26	2712.84	2725.71	5112.89	2601.07	3030.51	1887.58	2439.15	2595.79	690.508	3101.06	1897.72	2615.01	1833.89	2829.02	2413.81	2302.31	2224.76	2348.09	2266.9	645.344	528.969	2768.83	2043.45	2450.4	3052.76	2041.46	2263.38	3666	1653.96	3295.59	1907.45	3453.57	2989.53
7.5	235.166	2182.3	2256.94	2282.95	3262.52	2016.67	407.817	1699.47	1784.65	2032.29	2872.82	2839	5167.55	2789.06	3169.77	2023.46	2620.21	2750.55	674.852	3285.83	1995.12	2717.69	1930.8	2897.74	2385.32	2440.34	2287.71	2381.11	2338.11	653.52	538.793	2683.45	2058.78	2562.67	3224.34	2192.09	2383.01	3654.88	1780.26	3391.28	2053.46	3676.14	3079.82
7.58333	235.335	2265.46	2412.72	2398.53	3414.73	2118.3	406.377	1741.52	1800.55	2013.79	3026.07	2960.26	5416.65	2942.8	3178.65	2139.87	2725.92	2934.35	667.269	3479.28	2104.64	2814.01	2053.89	3000.47	2564.1	2550.79	2421.29	2455.17	2400.39	664.84	548.866	2645.3	2221.68	2654.65	3300.91	2337.38	2525.92	3721.49	1887.95	3491.94	2133.63	3750.92	3096.54
7.66667	235.645	2352.89	2509.29	2506	3628.43	2235.9	406.21	1783.82	1836.89	2033.79	3161.75	3144.25	5507.03	3049.19	3094.21	2246.35	2920.15	3066.21	658.313	3604.68	2227.12	2874.07	2186.47	3085.11	2617.31	2720.79	2524.78	2486.97	2474.45	675.41	548.908	2632.98	2359.34	2772.92	3252.78	2454.9	2671.86	3757.56	1983.1	3582.39	2224.86	3916.95	3241.61
7.75	236.22	2459.8	2585.71	2615.32	3693.24	2357.76	410.48	1858.27	1816.97	2110.75	3303.2	3194.83	5625.06	3292.99	3190.44	2401.63	3050.53	3204.8	653.005	3741.68	2293.88	2965.05	2243.85	3107.67	2722.92	2793.75	2617.3	2504.21	2554.3	685.822	558.051	2581.13	2455.94	2842.53	3397.4	2597.53	2813.29	3792.19	2019.6	3697.62	2310.15	4028.09	3365.85
7.83333	236.664	2540.83	2723.27	2708.82	3832.02	2459	406.023	1993.41	1769.74	2191.27	3403.83	3297.29	5627.9	3511.65	3253.64	2505.02	3253.09	3350.25	654.063	3818.32	2383.25	3108.15	2364.26	3031.94	2849.89	2915.97	2686.35	2677.09	2604.73	699.787	570.187	2589.96	2559.97	2938.34	3418.15	2721.89	2945.89	3835.97	2159.9	3714.09	2396.19	4153.02	3478.13
7.91667	236.969	2691.92	2882.41	2833.66	3878.57	2553.91	405.526	2114.3	1795.78	2294.32	3675.07	3333.11	5532.73	3648.47	3189.83	2483.82	3333.27	3557.48	657.371	4027.97	2489.28	3269.53	2465.12	3132.33	2921.33	3088.18	2852.09	2828.42	2592.38	709.389	579.388	2562.15	2576.27	2988.93	3471.62	2772.37	3145.8	4046.68	2256.01	3852.56	2511.01	4300.78	3614.51
8	237.522	2847	2972.99	2942.78	3895.48	2627.7	404.673	2271.85	1871.36	2438.69	3717.46	3415.97	5526.16	3820.18	3260.42	2586.84	3533.26	3621.89	653.532	4201.24	2617.3	3409.31	2562.06	3221.79	3040.41	3232.13	2980.99	2938.46	2648.19	716.199	590.32	2507.5	2605.18	3065.45	3538.85	2965.23	3239.47	4137.33	2396.2	3912.37	2556.86	4424.66	3702.93
8.08333	238.354	2964.1	3097.16	3075.06	3964.08	2708.72	405.835	2399.98	1968.17	2570.51	3778.84	3384.88	5374.13	3965.51	3267.15	2620.04	3633.49	3610.27	648.417	4405.53	2667.53	3471.84	2734.62	3449.35	3148.01	3357.39	3083.38	3084.92	2777.86	728.876	606.116	2580.97	2650.8	3151.43	3596.32	2975.66	3448.68	4121.94	2500.32	3941.86	2630.81	4439.2	3783.7
8.16667	238.609	3126.95	3183.05	3171.88	3882.42	2853.41	405.225	2525.08	2050.52	2721.77	3798.4	3409.6	5388.83	4123.76	3296.91	2722.62	3723.12	3699.81	639.266	4354.2	2790.58	3740.7	2858.25	3538.56	3257.03	3486.54	3262.38	3206.27	2935.61	733.955	614.305	2637.77	2614.73	3218.63	3584.07	3019.5	3579.49	4170.69	2613.81	4003.94	2748.67	4532.5	3938.07
8.25	239.346	3257.22	3346.71	3283.85	3906.77	2963.14	404.597	2612.16	2144.43	2862.43	3863.54	3426.21	5589.02	4420.59	3411.05	2768.27	3861.68	3812.09	628.351	4456.77	2852.94	3722.3	2960.19	3612.78	3304.16	3510.88	3313.76	3275.18	2946.97	747.942	630.236	2728.47	2643.02	3216.69	3565.29	3065.84	3744.73	4191.55	2670.77	4084.87	2833.5	4654.01	3955.47
8.33333	239.726	3389.4	3432.3	3459.09	4028.26	3051.32	408.501	2687.58	2222.46	3021.47	3889.02	3370.39	5781.81	4752.85	3499.04	2826.75	3905.17	3785.81	615.622	4589.13	2964.07	3831.43	3089.66	3834.93	3391.62	3564.98	3369.91	3356.66	3082.4	762.46	650.324	2822.82	2661.93	3249.88	3601.61	3174.83	3844.61	4287.45	2747.1	4167.18	2919.31	4884.82	4034.27
8.41667	240.449	3459.37	3534.12	3529.09	4030.2	3185.34	404.583	2725.63	2291.2	3087.97	3960.22	3320.34	5908.15	4851.27	3626.96	2919.21	4060.3	3805.39	606.203	4573.08	2973.47	3906.58	3285.95	3899.5	3477.8	3611.03	3445.11	3468.58	3192.61	770.025	671.777	2862.61	2674.09	3250.78	3649.91	3234.72	3943.55	4567.17	2885.12	4200.15	2944.87	5021.35	4091.36
8.5	241.112	3578.01	3639.38	3556.44	4141.15	3427.17	404.323	2731.63	2342.16	3202.77	3885.61	3273.07	6199.09	5005.02	3751.25	3033.25	4006.57	3778.82	590.661	4513.15	3047.48	3977.72	3353.86	4063.57	3511.63	3801.58	3515.48	3479.61	3200.9	785.498	679.264	2945.41	2742.65	3309.99	3687.06	3356.26	3987.74	4534.06	3003.72	4406.07	3063.48	5125.84	4137.81
8.58333	241.829	3661.21	3796.04	3553.41	4264.22	3551.85	403.028	2775.79	2344.75	3249.98	4018.77	3331.8	6472.03	5025.69	3885.37	3200.29	3988.87	3735.03	579.127	4566.95	3085.76	4017.28	3416.83	4148.69	3584.25	3795.36	3549.57	3524.08	3242.3	798.164	691.5	2955.4	2819.38	3419.58	3771.89	3430.52	4089.62	4481.91	3115.17	4501.12	3198.63	5000.22	4215.92
8.66667	242.782	3678.89	3991.67	3587.72	4420.92	3691.96	403.53	2807.61	2363.37	3324.42	3996.71	3395.74	6731.36	5080.27	4044.65	3352.37	4019.32	3825.12	566.927	4862.69	3139.07	4083.02	3494.39	4205.57	3572.39	3825.7	3577.54	3490.15	3313.71	806.753	709.833	2953.23	2831.44	3492.73	3863.39	3408.34	4199.79	4677.78	3273.31	4540.85	3315.35	5058.58	4278.1
8.75	243.542	3683.11	4116.99	3636.58	4582.9	3869.93	403.837	2726.39	2309.21	3260.04	4029.33	3512.84	6887.9	5261.08	4144.56	3476.59	3861.93	3971.74	555.612	5149.05	3157.6	4098.31	3571.3	4303.02	3707.49	3730.82	3528.9	3555.5	3291.96	823.161	717.796	2963.95	2905.83	3657.61	4046.4	3536.94	4223.13	4780.81	3375.51	4495.93	3517.53	5052.32	4366.68
8.83333	244.295	3717.62	4375.17	3824.83	4749.75	4111.17	402.408	2671.72	2302.44	3242.76	4181.75	3659.47	7200.83	5388.99	4345.56	3740.28	4025.6	4223.26	542.442	5209.99	3206.9	4053.2	3726.9	4370.36	3730.99	3839.36	3531.51	3636.9	3319.06	833.13	739.788	2932.62	2959.3	3757.87	4098.22	3704.66	4345.28	4917.74	3592.24	4407.35	3672.93	5088.65	4450.84
8.91667	244.795	3818.1	4521.95	3912.78	4767.01	4138.23	402.298	2634.73	2355.87	3271.95	4341.9	3784.48	7253.46	5429.18	4541.81	3911.14	4259.76	4432.79	529.313	5378.8	3283.53	4037.8	3803.03	4531.1	3690.16	3962.43	3592.34	3679.8	3289.95	846.545	757.262	2864.03	3038.72	3881.91	4215.19	3826.43	4400.48	5023.77	3656.29	4421.33	3780.41	5214.51	4565.67
9	245.944	3905.71	4795.76	3976.97	4877.65	4323.04	402.686	2641.94	2287.47	3196.54	4637.38	3884.82	7398.5	5539.22	4661.4	4024.12	4401.23	4638.48	517.276	5406.3	3284.62	4119.49	4022.21	4554.37	3800.69	4096.05	3735.38	3676.13	3356.19	866.266	780.479	2840.13	3124.86	3951.1	4290.97	4001.95	4513.07	5168.21	3717.97	4311.55	3853.93	5152.93	4681.07
9.08333	246.762	3951.78	4920.07	4114.73	4885.23	4337.47	402.2	2719.8	2287.31	3187.99	4874.08	3869.68	7442.05	5633.77	4762.17	4118.8	4571.45	4863.85	504.652	5634.1	3414.35	4242.7	4084.25	4573.94	3833.28	4210.64	3766.07	3765.76	3388.72	882.454	789.503	2852.95	3222.73	4054.32	4472.06	4108.36	4691.16	5270.59	3787.49	4324.16	3915.11	5253.67	4726.66
9.16667	247.653	4059.75	5124.29	4210.11	5031.72	4458.07	402.168	2843.51	2292.43	3161.09	5070.63	4077.22	7412.4	5498.33	4957.34	4191.35	4838.1	4912.32	492.851	5531.91	3533.85	4341.91	4261.35	4715.1	3974.08	4380.32	3750.78	3842.93	3534.24	901.632	821.33	2925.09	3281.47	3915.36	4497.85	4237.08	4764.85	5314.98	3853.67	4206.59	3963.43	5338.13	4887.4
9.25	248.364	4125.68	5154.84	4343.18	5174.62	4372.4	402.7	2885.1	2345.35	3022.29	5338.65	4061.28	7354.16	5301.41	4945.71	4288.31	5025.72	5041.75	482.147	5603.11	3651.76	4398.15	4348.02	4778.1	4127.61	4323.32	3905.58	3898.49	3571.73	931.268	829.621	2941.15	3215.51	3907.97	4611.47	4262.44	4927.94	5332.62	3884.26	4227.25	4094.67	5520.15	5043.9
9.33333	249.579	4292.56	5299.22	4613.2	5104.93	4486.4	401.358	3045.96	2488.43	3170	5526.35	4094.71	7218.75	5448.06	5099.28	4307.92	5311.4	5145.56	475.334	5730.89	3767.38	4544.18	4362.84	4923.62	4260.78	4495.3	4076.91	4007.49	3649.05	944.653	858.518	2944.11	3252.18	3966.67	4641.79	4306.63	5013.01	5205.45	3907.91	4205.15	4144.8	5721.15	5191.83
9.41667	250.407	4341.01	5493.55	4802.19	5031.82	4487.08	400.684	3130.8	2538.32	3290.6	5531.61	4058.79	7127.88	5549.2	5041.38	4275.1	5414.17	5126.26	465.589	5747.35	3917.57	4651.98	4448.74	4949.12	4345.83	4510.11	4145.05	4111.39	3672.09	979.635	870.056	2933.1	3235.75	3963.29	4756.76	4245.31	5084.35	5191.94	3955.56	4287.88	4219.91	5867.96	5354.92
9.5	251.506	4575.22	5600.93	4712.55	5142.53	4450.8	400.865	3250.85	2711.54	3350.37	5573.41	3974.28	6811.28	5718.71	5055.16	4186.52	5662.58	5307.32	456.112	5805.85	4021.84	4737.07	4509.81	4860.4	4473.22	4674.42	4307.12	4145.75	3930.75	1003.84	895.429	3004.47	3161.11	4023.93	4770.32	4263.77	5224.93	5185.29	4018.38	4353.63	4163.9	5915.02	5474.73
9.58333	252.27	4694.27	5742.76	4858.39	5327.65	4428.67	401.394	3405.43	2824.4	3437.36	5555.88	4064.14	7000.66	5910.58	5017.53	4015.8	5727.3	5355.78	447.056	5969.77	4073.74	4881.38	4530.2	4966.8	4521.68	4723.21	4405.35	4248.77	3933.96	1022.66	909.969	3003.12	3258.96	4079.61	4977.16	4247.53	5396.98	5148.13	4054.66	4412.06	4261.79	6014.52	5525.59
9.66667	253.544	4792.2	5834.27	5085.04	5403.45	4522.26	402.031	3515.38	2963.03	3599.65	5605.29	4014.38	7192.03	6130.09	5290.84	4158.13	5975.16	5377.28	438.886	5994.93	4086.67	5058.54	4649.16	5156.97	4566.2	4867.58	4420.02	4278.42	3931.96	1049	921.765	3089.02	3241.63	4050.61	5056.48	4191.1	5445.55	5040.08	4116.7	4561.53	4343.03	6051.84	5655.66
9.75	253.82	4868.62	5823.58	5256.52	5390.33	4586.82	402	3623.57	3095.97	3662.92	5606.81	3805.27	7481.73	6345.54	5473.96	4321.97	5919.17	5232.56	432.997	5899.31	4229.65	5143.2	4716.74	5351.82	4598.24	4778.05	4430.46	4256.24	4022.5	1073.36	950.369	3195.47	3212.91	4303.87	5092.57	4167.31	5541.53	5068.44	4195.3	4638.74	4433.97	6066.6	5731.22
9.83333	254.996	4972.81	5930.7	5345.42	5251.42	4647.45	401.714	3765.93	3169.95	3735.33	5661.23	3711.38	7701.34	6591.2	5655.52	4486.6	5796.22	4957.68	426.158	5838.23	4225.91	5198.2	4687.83	5458.08	4560.82	4733.94	4391.03	4227.67	4093.24	1121.2	983.228	3269.88	3264.61	4236.32	5062.21	4191.05	5448.81	5049.26	4271.94	4746.21	4421.22	6317.6	5719.69
9.91667	256.363	5026.17	5974.05	5625.53	5266.5	4691.53	401.956	3842.62	3231.86	3852.46	5550.58	3619.3	7799.93	6830.45	5901.38	4581.81	5892.54	4958.88	419.771	5895.89	4244.56	5234.23	4785	5547.35	4576.42	4775.9	4359.6	4197.43	4182.78	1163.24	985.305	3287.78	3285.38	4315.79	5184.26	4138.78	5485.71	5065.61	4341.65	4869.89	4477.79	6213.12	5653.33
10	257.457	5078.48	5982.31	5762.7	5325.93	4785.79	402.497	3931.78	3311.85	3967.61	5247.78	3626.72	8044.48	7031.17	6208.4	4835.01	5833.23	5090.93	414.596	5873.48	4243.54	5186.73	4923.4	5669.37	4599.33	4879.53	4327.44	4111.43	4348.34	1193.13	1018.63	3285.02	3350.74	4379.05	5138.51	4142.42	5452.78	5038.76	4442.89	4976.24	4667.03	6206.34	5619.13
10.0833	258.471	5141.93	6128.63	5905.06	5225.46	4945.86	402.226	3920.92	3343.13	4061.42	4917.06	3688.74	8376.01	7186.44	6411.79	4968.92	5924.67	5363.14	409.985	6005	4247.88	5235.33	5044.97	5898.25	4553.08	4943.7	4369.92	4098.6	4329.93	1245.2	1053.35	3286.21	3432.24	4447.3	5256.78	4176.39	5559.49	5171.36	4551.18	5129.04	4783.76	5870.4	5709.52
10.1667	259.106	5253.64	6017.17	5952.54	5152.91	5045.9	403.01	3910.51	3330.32	4099.24	5072.32	3748.04	8848	7443.27	6572.09	5196.78	5951.44	5753.56	405.309	6087.13	4298.56	5373.14	5160.4	6124.35	4522.38	4900.53	4374.03	4082.3	4455.2	1278.82	1094.19	3375.33	3493.83	4531.12	5293.42	4295.16	5674.04	5049	4594.52	5294.89	4983.9	5967.52	5700.17
10.25	260.371	5434.37	6006.4	6142.23	5276.91	5125.77	402.829	3952.55	3274.59	4124.87	5020.05	3839.74	8978.74	7603.14	6766.39	5315.65	6092.82	5850.8	399.132	6367.53	4284.51	5242.65	5171.73	6163.53	4633.56	4848.98	4410.74	4035.37	4540.05	1323.85	1103.19	3363.98	3577.08	4532.86	5318.03	4219.73	5636	5037.15	4694.41	5433.58	4946.15	5881.94	5451.87
10.3333	261.517	5685.71	5927.26	6132.28	5296.83	5188.23	402.991	3952.52	3125.62	4167.87	5037.17	3853.81	8894.22	7722.85	6903.77	5543.64	6434.86	5915.09	393.56	6349.63	4379.97	5280.06	5286.51	6251.31	4714.41	4916.5	4428.21	4117.66	4674.35	1369.15	1147.39	3222.08	3635.78	4583.15	5337.23	4263.22	5662.61	4986.48	4831.34	5578.07	5184.88	5931.9	5692.74
10.4167	263.006	5668.65	5865.25	6303.4	5154.27	5243.08	402.425	3915.1	3106.94	4150.58	5176.71	3827.04	8963.58	7784.22	6937.96	5691.93	6563.35	6058.93	386.872	6499.5	4439.35	5371.78	5322.76	6382.31	4715.17	5038.94	4520.84	4163.42	4761.07	1425.24	1185.52	3152.21	3723.01	4595.52	5463.88	4365.99	5763.39	5035.2	5001.73	5686.62	5248.73	5910.25	5697.7
10.5	263.775	5581.12	5766.57	6403.56	5219.27	5349.42	403.05	3855.51	3056.11	4026.14	5295.4	3651.63	8892.58	7886.11	6824.04	5798.06	6751.01	6264.42	381.473	6606.7	4512.79	5364.4	5414.34	6427.36	4834.68	5144.8	4698.75	4237.89	4905.58	1458.89	1223.44	3166.53	3768.6	4540.63	5644.13	4471.68	5868.79	5175.32	5067.68	5729.66	5355.15	5997.89	5811.94
10.5833	264.32	5424.93	5994.16	6393.77	5315.14	5417.48	403.553	3901.19	3229.48	3935.85	5543.34	3787.87	9046.55	7946.4	6809.8	5816.56	7093.5	6509.01	378.003	6851.01	4690.98	5510.49	5496	6557.88	5010.13	5134.34	4756.86	4341.36	4932.87	1526.8	1258.11	3112.18	3826.23	4482.47	5840.68	4621.9	5986.56	5209.67	5080.1	5797.53	5530.16	6009.68	5917.84
10.6667	265.695	5457.8	6168.34	6409.09	5446.19	5482.43	403.452	3816.47	3285.97	3831.52	5664.88	3766.69	8996.08	8231.9	6737.84	5755.22	7136.71	6655.69	372.251	6745.69	4790.56	5661.83	5510.76	6503.83	5035.39	5152.03	4888.68	4383.37	4977.53	1603.13	1294.4	3108.35	3839.87	4404.39	5853	4585.42	6062.37	5281.98	5085.37	5750.26	5493.85	6166.24	5896.38
10.75	266.643	5572.78	6312.06	6421.7	5611.31	5462.69	404.334	3911.41	3404.68	3861.68	5816.71	3767.58	9174.47	8365.25	6693.19	5560.52	7398.85	6680.02	362.912	6752.24	4891.04	5763.01	5592.56	6412.8	5173.06	5324.95	4990.15	4493.66	5039.52	1678.5	1342.51	3126.35	3806.14	4496.57	6073.78	4819.2	6106.79	5355.79	5022.95	5646.43	5601.93	6245.47	5896.98
10.8333	267.196	5633.99	6518.91	6458.24	5819.1	5431.8	404.984	4063.7	3462.41	3997.57	5918.32	3778.55	8699.18	8519.32	6641.31	5459.41	7590.47	6781.13	357.596	6779.46	4978.19	5853.68	5555.43	6261.04	5347.93	5410.91	4987.71	4559.47	5163.09	1712.86	1414.3	3156.62	3776.47	4571.73	6180.1	4820.34	6194.43	5351.88	5013.23	5592.43	5443.17	6409.56	5972.72
10.9167	268.237	5728.44	6718.32	6464.46	5679.89	5593.71	404.887	4150.43	3614.94	4170.44	6005.64	3747.85	8262.18	8514.75	6444.12	5281.89	7922.7	6843.57	358.081	6994.66	5095.55	5955.42	5655.51	6290.18	5391.22	5611.93	5079.31	4638.33	5209.62	1790.21	1528.22	3215.06	3834.2	4649.19	6137.23	4997.81	6350.08	5321.34	5108.98	5586.56	5591.19	6457.24	6110.38
11	269.588	5825.88	6850.92	6409.17	5766.25	5611.28	401.529	4232.03	3727.19	4269.53	6110.57	3894.27	8078.87	8785.52	6282.56	5228.82	8115.22	6716.85	357.435	6797.92	5217.62	6115.57	5798.93	6393.31	5434.25	5661.33	5055.51	4720.92	5267.95	1871.97	1571.07	3284.15	3868.72	4723.73	6210.84	5080.93	6483.04	5291.98	4895.53	5589.82	5611.1	6531.37	6175.45
11.0833	270.416	5932.17	6846.91	6319.44	5805.46	5698.95	400.707	4395.57	3747.43	4389.99	6151.06	3897.95	8353.1	9093.68	6113.17	5338.36	7826.25	6545.7	351.549	6705.78	5308.1	6236.48	5815.81	6391.92	5527.76	5806.39	5105.42	4762.18	5327.41	1953.4	1627.93	3376.29	3909.14	4744.58	6266.04	5092.45	6600.52	5278.54	4860.27	5578.23	5533.72	6514.42	6245.82
11.1667	270.331	6084.55	7128.32	6291.04	5914.49	5609.17	401.787	4571.6	3774.25	4549.75	6073.74	4101.78	8652.88	9315.01	6369.62	5663.06	7943.76	6430.98	347.195	6806.25	5347.94	6301.85	5873.22	6491.02	5629.89	5850.13	5065.91	4828.22	5287.55	2097.67	1682.33	3447.89	3994.97	4872.59	6298.8	5127.52	6512.35	5213.5	4915.33	5613.79	5647.73	6482.22	6337.84
11.25	270.339	6211.29	7367.67	6364.91	5879.19	5625.94	402.138	4799.61	3856.62	4671.36	6089.21	4208.23	8829.24	9566.2	6598.29	5839.57	7926.21	6605.37	343.029	6833.34	5302.62	6584.79	5913.3	6534.64	5571.85	5863.26	5024.23	4913.08	5278.26	2227.01	1739.68	3489.35	3955.23	4822.34	6397.14	5048.24	6545.13	5192.03	4900.39	5711.11	5720.28	6515.12	6488.13
11.3333	271.542	6325.7	7176.69	6357.7	5824.43	5538	402.678	4890.47	3898.86	4798.89	6302.87	4338.89	9018.33	10059.5	6966.44	6095.99	8109.06	6630.42	331.534	6703.06	5431.03	6762.05	5863.17	6752.57	5615.71	5663.53	5005.3	4897.96	5207.18	2203.11	1792.61	3557.51	3976.5	4918.1	6396.95	5086.86	6531.27	5271.13	4827.7	5797.15	5870.22	6570.48	6527.16
11.4167	272.128	6415.85	7220.67	6317.23	5767.17	5479.11	402.429	5036.1	3880.03	4936.56	6310.19	4381.15	9120.36	10163.4	7065.64	6314.49	8236.59	6546.22	329.723	6635.31	5457.36	6699.24	5971.33	6751.32	5625.29	5588.67	4956.3	4882.66	5151.44	2416.82	1868.94	3558.66	4114.04	4986.07	6472.37	5144.55	6608.74	5194.01	4929.6	5745.71	5693.08	6641.09	6583.86
11.5	273.111	6334.78	7352.82	6436.37	5703.76	5459.02	404.024	5214.44	3911.19	4970.09	6250.14	4507.4	9353.94	10524.4	7168.65	6337.98	8047.29	6665.24	256.503	6747.47	5525.3	6799.28	5995.64	6883.8	5706.68	5571.23	4938.13	4866.95	5038.59	2390.34	1962.76	3545.76	4074.84	5000.06	6440.98	5199.21	6442.69	5230.1	4977.68	5802.21	5704.01	6382.75	6709.86
11.5833	274.701	6315.98	7589.07	6522.09	5670.62	5543.5	405.256	5247.32	3932.39	4941.3	6086.03	4620.66	9477.64	10998.2	7501.97	6493.76	7735.78	6803.08	258.649	6896.03	5485.08	6570.65	5909.24	6849.41	5698.42	5478.77	4908.1	4817.69	4895.19	2697.94	1996.39	3441.38	4111.73	5031.57	6494.16	5123.01	6329.62	5147.35	5004.87	6054.61	5813.88	6406.36	6737.68
11.6667	275.736	6414.43	7662.45	6396	5599.33	5532.09	407.162	5334.02	3834.97	4842.18	5643.74	4675.72	9654.28	11359.9	7700.13	6624.79	7262.7	7297.52	231.895	6793.84	5554.89	6373.87	5896.88	6903.15	5495.74	5377.85	4932.85	4658.89	4776.55	2831.64	2044.38	3516.91	4172.42	4929.25	6517.91	4998.68	6168.5	4977.14	5071.81	6082.43	5994.93	6053.8	6726.73
11.75	276.617	6371.25	7754.22	6367.91	5603.35	5590.11	408.815	5400.91	3833.35	4800.69	5876.47	4745.37	9656.11	11646.2	7883.92	6714.7	7084.33	7486.81	230.914	6848.83	5498.38	6344.17	5898.94	6808.12	5320.87	5343.17	4971.95	4589.82	4828.39	2904.77	2147.73	3417.43	4186.07	4903.71	6700.68	4827.2	5973.36	4960.63	5267.04	6235.36	5959.74	6109.25	6714.88
11.8333	278.34	6553.26	7819.07	6635.45	5588.75	5745.06	409.263	5298.39	3963.84	4745.29	6089.24	4819.92	9776.01	11754.4	8125.51	6785.33	7267.93	7712.04	228.789	6394.45	5430.48	6238.5	5793.26	6692.91	5226.01	5314	4940.78	4536.99	4788.8	3138.73	2217.78	3409.2	4451.94	4856.11	6550.95	4574.77	5872.16	5078.44	5312.66	6150.24	5941.17	5863.68	6492.39
11.9167	279.006	6528.49	7912.39	6749.02	5626.24	5864.27	411.302	5259.28	3967.23	4589.27	6242.02	4695.09	9797.87	11784.5	8416.3	6689.44	7392.78	8036.84	226.835	6589.19	5307.56	6050.57	5728.77	6530.87	5240.95	5164.65	4951.99	4441.59	4727.27	3158.21	2295.75	3394	4379.99	4603.23	6768.58	4359.94	5822.51	5035.27	5208.98	6153.02	6049.06	5798.57	6286.97
12	279.934	6433.32	7291.35	6810.05	5563.26	5795.06	411.786	5160.69	4097.53	4467.07	6439.39	4679.77	9652.85	11963.2	8742.64	6897.23	7531.73	8173.26	225.303	6462.84	5198.43	5968.84	5844.16	6478.71	5303.07	5196.19	5014.41	4577.34	4697.8	3274.68	2366.93	3340.03	4248.85	4525.9	6826	4318.56	5826.69	5099.9	5131.56	6182.28	6116.33	5576.28	5984.3
12.0833	280.089	6371.4	8243.8	6917.51	5437.27	5791.51	413.703	4791.96	4260.91	4258.24	6586.34	4662.97	9519.27	12472	8793.35	6753.12	7681.89	8253.02	224.222	6216.22	5258.72	5764.93	5959.92	6436.02	5388.11	5206.09	4988.55	4663.59	4730.09	3167.57	2427.36	3316.99	4117.6	4346.45	6428.69	4025.03	5899.07	5098.98	4945.63	5925.83	5937.85	5790.43	5647.11
12.1667	280.722	6307.93	8296.56	6984.31	5453.79	5718.18	414.316	4558.2	4445.89	4412.19	6802.26	4800.45	9715.15	12771.5	8834.3	6669.51	7773.4	8413.65	224.145	6503.88	5330.79	5694.97	6088.28	6194.95	5474.58	5267.98	4950.45	4711.58	4723.06	3256.08	2477.89	3398.58	4031.12	4267.49	6296.15	3988.33	5963.93	5161.74	4870.97	5857.58	5698.52	5656.78	5502.27
12.25	281.985	6257.26	8538.54	7087.03	5490.31	5745.07	416.665	4510.04	4568.73	4479.27	6771.4	4961.02	10042.4	13281.8	8470.52	6493.14	8059.12	8100.26	223.665	6918.17	5273.8	5827.29	5978.77	6084.85	5533.82	5289.37	5031.99	4760.51	4742.98	3298.32	2517.91	3413.33	3999.74	4244.7	6204.37	4011.25	6030.4	5188.98	4847.67	5716.54	5716.89	5627.14	5799.73
12.3333	282.104	6050.47	8363.67	7016.98	5465.18	5654.05	417.498	4506.77	4720.74	4634.26	6850.04	5213.1	9630.11	13627.2	8262.43	6384.01	8343.82	8235.6	223.243	6892.49	5331.48	5749.37	6041.51	6181.57	5575.8	5401.8	5223.26	4692.98	4712.95	3405.28	2591.68	3422.52	3870.04	4174.61	6135.88	3919.91	6144.18	5273.53	4787.89	5416.5	5512.05	5668.77	6389.41
12.4167	282.514	5962.98	8404.28	7160.02	5371.62	5630.6	418.64	4676.25	4773.4	4831.41	6840.41	5431.27	9440.46	13426.7	8045.67	6473.48	8528	8143.47	223.014	6768.42	5406.88	5798.31	6212.67	6260.27	5541.16	5370.87	5265.79	4545.14	4851.78	3454.09	2642.93	3416.24	3893.68	4132.77	6091.41	3957.19	6262.5	5432.73	4727.68	5153.53	5441.63	5553.68	6200.47
12.5	283.84	5807.42	8353.52	7188.65	5444.59	5649.69	420.045	4720.64	4854.46	5093.86	6736.67	5783.18	9143.03	13454.9	7787.24	6706.26	8650.95	8206.36	223.174	7196.25	5429.02	5880.03	6382.18	6372.68	5403.06	5408.4	5303.41	4438.49	4825.97	3443.11	2696.87	3477.07	3916.54	4235.06	6105.79	4139.52	6352.77	5503.96	4694.17	5128.01	5355.19	5587.56	5834.94
12.5833	284.047	5779.66	8245.64	7303.17	5592.84	5507.84	421.044	4744.58	4856.42	5160.64	6510.31	5852.62	9211.54	13919	7458.8	6742.42	8570.52	7832.9	212.089	6789.58	5410.67	5789.52	6486.54	6543.4	5187.64	5381.84	5259.29	4442.38	4834.45	3464.65	2720.76	3546.13	3861.89	4249.01	6020.28	4136.32	6304.92	5550.02	4712.12	4872.28	5481.18	5360.36	5704.51
12.6667	285.419	5841.18	8545	7448.28	5662.81	5442.8	421.667	4936.22	4921.61	5210.08	6459.43	5872.1	9394.27	14244.5	7484.6	6729.42	8764.55	7563.28	223.632	6905.47	5500.17	5863.1	6577.43	6570.45	5069.61	5441.62	5127.14	4357.09	4706.09	3549.54	2856.34	3649.35	3921.2	4326.83	6164.17	4121.71	6329.28	5576.17	4859.93	4797.95	5437.05	5340.8	5684.57
12.75	287.056	5908.15	8463.2	7433.46	5779.82	5358.11	423.678	5039.46	4922.95	5365.78	6353.27	6210.53	9172.65	14390.9	7735.89	6971.82	8912.87	7662.28	224.636	6722.06	5554.17	5834.62	6682.97	6633.99	4981.09	5606.3	4983.61	4245.65	4724.24	3740.72	2824.75	3753.11	3991.31	4475.19	6434.52	4186.9	6370.71	5595.26	4910.75	4960.51	5500.81	5276.9	5697.85
12.8333	287.705	5898.6	8264.66	7511.44	5783.98	5299.52	424.832	5166.81	4882.64	5500.67	6014.89	6600.18	9284.11	14597.8	7997.14	7232.19	9081.68	7373.89	217.029	6313.2	5552.11	5713.96	6757.6	6587.33	4913.03	5711.63	4732.16	4329.06	4695.34	3796.83	2828.76	3734.57	3891.05	4451.27	6403.8	4070.24	6387.88	5479.6	4907.56	5056.72	5570.84	5201.61	5816.38
12.9167	288.969	5939.27	8407.96	7512.42	5848.45	5335.04	425.693	5303.36	4728.11	5514.03	5875.89	6783.95	9985.1	14541.1	8242.2	7686.69	9009.85	7196.06	216.829	6556.86	5431.21	5634.44	6820.91	6503.99	4830.77	5801.28	4669	4290.85	4619.33	3928.35	2939.63	3761.96	3800.43	4326.31	6262.22	3883.98	6401.4	5371.95	4976.96	5091.31	5555.01	5133.23	5814.67
13	290.557	6026.88	8118.24	7403.76	5937.05	5254.76	427.322	5508.56	4630.37	5725.83	5905.42	6998.5	10056.4	14138	8461.29	7775.11	8674.43	7377.16	217.85	6677.78	5394.01	5772.51	6925.02	6467.21	4879.24	5909.02	4610.74	4270.96	4531.66	4036.74	3078.35	3734.22	3799.3	4188.23	6078.66	3911.64	6525.45	5335.35	4993.31	5157.55	5784.23	5105.27	5961.54
13.0833	292.042	6177.34	8220.22	7361.9	5898.56	5195.49	428.408	5621.65	4610.22	5866.2	6081.19	7055.93	10376.6	13549.9	8621.44	7941.32	8720.08	7605.72	217.956	6980	5299.17	5662.3	6871.91	6391.34	4871.66	5933.05	4663.23	4308.83	4574.48	4256.99	3074.5	3641.36	3783.39	4136.59	6161.85	3950.18	6564.98	5248.6	4982.73	5147.27	5726.18	5134.95	5998.96
13.1667	293.532	6390.13	8105.16	7448.69	5827.01	5292.54	428.592	5506.98	4753.7	6092.18	6379.7	7181.57	10353.2	13043.1	9208.73	8034.43	8759.14	7841.11	218.272	6442.9	5290.11	5605.4	7083.46	6297.35	5017.9	5885.57	4657.64	4271.94	4526.29	4395.88	3125.89	3698.34	3836.18	4149.65	6123.89	4036.08	6757.9	5117.37	5004.55	5099.65	5690.58	5222.3	5989.94
13.25	294.991	6445.05	7982.97	7347.44	5881.41	5379.91	430.45	5409.26	4855.4	6082.65	6368.85	7060.85	10687	13511	9366.01	8063.11	8270.45	7788.16	218.318	6479.08	5232.82	5622.48	7087.75	6288.68	5104.85	5814.37	4625.24	4269.21	4548.2	4392.65	3270.34	3727.49	3713.38	4157.79	NaN	3973.6	6674.17	4975.39	4835.18	5073.32	5740.51	5188.67	6073.9
13.3333	294.498	6351.74	7905.2	7300.3	5904.43	5437.28	431.686	5415.37	4976.16	6058.2	6529.64	7090.36	10805	13474.1	9609.06	8165.85	NaN	7990.63	218.417	6857.06	5037.37	5553.5	7028.76	6530.09	5124.36	5829.94	4839.39	4313.38	4448.67	NaN	3425.84	3714.33	3696.96	4056.72	NaN	3883.2	6837.88	4881.24	4805.53	5213.62	5686.35	5187.11	6060.44
13.4167	295.385	6447.41	7840.34	7176.66	5943.04	5413.09	432.386	5313.58	5009.87	6167.06	6594.72	7158.62	10754.8	13448.6	9760.82	8169.86	NaN	7964.23	218.78	6696.88	5011.75	5439.57	7054.13	6441.56	5120.45	5762.57	4930.91	4403.65	4487.38	NaN	3536.28	3794.48	3668.64	3924	NaN	3978.96	6719.6	4865.97	4730.56	5148.13	5707.64	5177.26	6072.81
13.5	296.65	6393.18	7885.55	7213.91	6047.07	5558.13	434.982	5023.05	5203.1	6287.14	6743.68	7262.13	10497.5	13422.3	9790.85	8118.21	NaN	7958.01	218.81	6966.23	5053.25	5479.71	7060.78	6430.25	5190.36	5769.05	4988.14	4442.09	4553.72	NaN	3659.72	3780.01	3462.09	3900.93	NaN	3904.3	6621.11	4785.02	4582.65	4992.7	5449.87	5359.09	6067.9
13.5833	298.056	6410.03	7621.37	7182.68	5889.39	5608.87	435.013	4792.22	5362.35	6375.91	6994.17	7171.99	10195.9	13279.3	9909.35	7963.95	NaN	7894.1	213.772	6391.95	4949.06	5531.31	6803.83	6434.91	5069.29	5740.08	5013.23	4626.9	4573.34	NaN	3616.05	3724.9	3434.64	3966.03	NaN	4000.92	6351.38	4790.61	4535.03	4808.95	5296.04	5408.06	5941.62
13.6667	297.914	6403.69	7529.28	7004.22	5845.82	5560.48	435.014	4592.18	5565.39	6462.27	7010.57	6996.72	10067.8	13274.2	10202.9	7905.83	NaN	7924.38	215.956	6901.57	5051.41	5547.81	6585.94	6505.4	5226.75	5820.71	5065.37	4595.39	4697.55	NaN	3592.82	3808.36	3549.55	3981.64	NaN	4036.84	6200.92	4899.4	4566.19	4860.54	5543.99	5507.9	6032.19
13.75	298.732	6217.52	7487.72	7018.31	5729.43	5552.37	435.912	4656.68	5478.9	6723.58	7040.32	7035.68	10057.9	13305.3	10157.1	7608.56	NaN	7816.3	211.892	6905.48	5084.28	5520.76	6370.01	6370.69	5314.13	5734.42	5090.05	4657.25	4709.33	NaN	3600.86	3891.51	3683.53	3958.13	NaN	4086.63	5924.29	4989.14	4620.98	4883.17	5431.36	5531.55	6057.26
13.8333	300.17	6239.79	7504.88	6863.86	5598.09	5530.07	438.419	4682.61	5525.96	6822.15	7035.22	7021.42	9712.8	13644.1	10161.9	7330.2	NaN	7745.41	219.613	6903.63	5191.49	5662.43	6338.32	6385.36	5490.55	5845.09	5110.57	4646.48	4868.71	NaN	3707.2	3980.83	3860.65	NaN	NaN	4050.89	6039.62	4895.73	4704.7	4913.13	5569.66	5640.37	6165.11
13.9167	300.719	6298.56	7675.54	6786.16	5519.95	5568.24	437.581	4949.25	5720.45	7016.08	7313.69	7119.16	9610.51	13869.4	10610.2	7503.72	NaN	7749.15	219.665	6846.93	5093.22	5582.63	6264.23	6402.39	5542.26	6003.17	5081.46	4597.03	4923.59	NaN	3687.06	3911.45	3894.03	NaN	NaN	4146.34	5770.98	4934.73	4774.5	4940.74	5527.83	5669.44	6228
14	301.518	6395.9	7614.29	6646.17	5408.27	5464.18	438.562	4853	5446.84	7126.88	7046.55	6767.3	9371.01	13551.4	10078.1	7426.87	NaN	7562.54	219.747	6536.09	5317.11	5609.09	6085.63	6561.83	5551.49	6066.44	5103.8	4539.15	5102.34	NaN	3638.2	3901.13	3963.17	NaN	NaN	4176.34	5844.85	5002.94	4894.96	5048.12	5586.1	5599.79	6143.87
14.0833	302.605	6415.35	7639.31	6583.49	5402.47	5389.65	439.35	5009.35	5485.16	7210.61	7124.43	6986.02	9469.35	13748.3	9773.05	7501.94	NaN	7263.9	219.845	6690.35	5251.63	5634.2	5879.29	6498.44	5549.65	6186.02	5073.95	4528.34	5270.4	NaN	3571.66	3989.43	3961.61	NaN	NaN	NaN	5880.58	5164.69	4938.6	5091.4	5528.57	5655.49	6162.3
14.1667	303.804	6236.52	7750.82	6746.52	5592.67	5278.57	439.512	5171.75	5494.01	7353.23	7101.27	7181.13	9838.77	13706.5	9538.41	7646.77	NaN	7037.99	219.841	6406.38	5285.8	5557.78	5897.02	6381.86	5480.48	6374.84	5081.56	4447.16	5302.01	NaN	3558.61	4035.51	3929.18	NaN	NaN	NaN	6018.57	5247.17	4952.81	5213.18	5413.32	5578.39	6467.47
14.25	305.131	6005.21	7790.45	6788.16	5617.51	5217.41	440.174	5278.2	5380.04	7425.29	6574.96	7260.11	9898.57	14074.5	9323.73	7724.59	NaN	6767.71	219.606	6269.55	5220.49	5561.06	5922.36	6288.29	5372.72	6400.76	5083.97	4370.68	5387.9	NaN	3636.88	4114.48	3754.1	NaN	NaN	NaN	6019.33	5308.29	5052.84	5396.07	5488.9	5498.36	6610.64
14.3333	305.904	5885.11	7765.71	6963.63	5711.09	5155.67	441.407	5367.3	5319.33	7589.24	6648.44	7522	10029.7	14189.8	9303.55	7697.81	NaN	6742.28	219.452	6093.5	5045.93	5546.1	6138.81	6070.42	5309.28	6276.91	5165.91	4389.03	5410.02	NaN	3725.25	4139.9	3835.76	NaN	NaN	NaN	6038.09	5306.4	5071.64	5414.58	5487.84	5307.73	6458.46
14.4167	305.615	5920.99	7638.06	6979.7	5791.9	5094.41	441.774	5440.78	5246.27	7774.89	6907.88	7864.63	10295	13988	9740.23	7797.89	NaN	6887.82	219.397	6440.8	5112.8	5510.53	6111.39	5976.17	5356.83	6378.26	5250.85	4354.05	5407.08	NaN	3768.94	4269.09	3930.64	NaN	NaN	NaN	5950.34	5323.24	5140.08	5455.34	5506.48	5223.18	6373.9
14.5	307.337	6058.98	7590.08	7042.05	5827.56	5094.11	441.263	5321.59	5243.81	7754.49	6949.68	7931.13	10154.8	14510.7	9948.65	7902.77	NaN	6917.39	219.061	6057.75	5031.9	5292.2	6176.22	5711.5	5288.07	6295.06	5189.96	4397.29	5411.75	NaN	3945.94	4368.88	3856.37	NaN	NaN	NaN	5924.87	5309.68	5310.5	5427.76	5567.66	5149.69	6520.9
14.5833	308.051	6170.86	7603.38	7154.72	5923.42	5141.94	441.896	5316.91	5349.85	7740.6	7120.27	8104.42	10270.3	14559.5	10270.8	7905.95	NaN	7039.91	214.808	6085.55	4962.63	5122.98	6112.64	5605.5	5303.2	6207.87	5227.84	4388.33	5342.42	NaN	3967.27	4402.46	3781.26	NaN	NaN	NaN	5791.21	5426.11	5288.5	5296.44	5547.78	5083.22	6707.56
14.6667	309.593	6140.65	7526.29	7258.25	5956.02	5203.23	447.724	5218.81	5501.44	7778.92	7205.9	8180.11	10092.4	14707.3	10510.5	7828.03	NaN	7073.67	214.496	6219.07	4976.71	5151.12	5916.08	5725.6	5345.97	6182.71	5326.44	4438.65	5271.59	NaN	4057.26	4370.64	3753.01	NaN	NaN	NaN	5766.37	5494.31	5229.54	5245.47	5561.4	5230.09	6794.15
14.75	309.773	6140.07	7402.78	7134.78	5986.36	5281.24	443.261	5146.19	5560.02	7630.06	7355.22	8049.73	10350.6	14684.3	10789.6	7667.73	NaN	6975.35	214.27	5976.39	5018.93	5184.21	5838.37	5719.74	5321.66	6174.32	5429.82	4493.57	5273.2	NaN	4002.73	4388.28	3789.69	NaN	NaN	NaN	5437.24	5422.02	5171.52	5221.38	5595.32	5238.08	6885.63
14.8333	310.684	6301.26	7312.3	7214.2	6045.45	5284.28	444.946	5078.04	5840.24	7323.69	7527.54	7896.19	10123	14533.1	11059.6	7620.42	NaN	6824.18	212.656	5929.95	5022.94	4966.7	5547.77	5733.59	5338.35	6206.92	5526.62	4620.34	5245.79	NaN	3906.22	4371.76	3895.88	NaN	NaN	NaN	5461.5	5378.09	5077.24	5309.56	5625.19	5314.97	6834.72
14.9167	312.025	6511.71	7344.5	7105.7	6447.48	5274.49	444.557	4863.68	5856.83	7258.22	7761.15	7771.22	10061.9	14499	11369.5	7255.45	NaN	7021.26	218.343	6056.38	5142.01	4934.49	5433.61	5656.29	5309.83	6259.36	5527.45	4743.82	5243.34	NaN	3911.86	4408.44	3953.49	NaN	NaN	NaN	NaN	5605.31	5148.96	5388.25	5638.81	5305.98	6919.71
15	313.565	6449.9	7377.09	7223.89	6423.48	5335.05	444.23	4685.89	6052.35	7195.38	7984.52	7574.07	9939.65	14631.2	11575.2	7513.91	NaN	6911.51	218.308	6157.9	5100.33	5022.01	5416.09	5758.63	5366.32	6179.85	5483.07	4815.02	5306.09	NaN	3908.25	4340.53	3924.2	NaN	NaN	NaN	NaN	5649.32	5204.52	5351.22	5388.11	5355.89	6898.93

## Sheet: 1.5h_total
	Run 1					Run 2			Run 3										Run 4
		Budding events (hr)
		1	2	3	4		5	6		7	8	9	10	11	12	13	14	15		16	17	18	19	20	21	22	23	24	25	26	27	28	29	30	31	32	33	34	35	36	37	38	39	40	41	42	43	44	45
		0.833333	0.75	0.666667	0.166667		1.41667	1.08333		1.58333	4.91667	0.166667	1.16667	1.58333	0.916667	1.41667	5.58333	1		0.333333	0.75	1	0.416667	1.16667	1.25	1	1.5	1.33333	2.16667	0.5	1	0.75	0.0833333	0.0833333	0.75	0.166667	1.41667	0.583333	1.25	1.33333	1.41667	0.416667	0.75	1	1.5	1.08333	0.916667	0.75	0.666667
		2.83333	2	2.58333	1.75		3	2.66667		3.75	6.41667	4.75	4.16667	4	3.16667	4.5	7.16667	6.41667		1.75	2	2.25	1.58333	2.16667	2.5	2.33333	2.75	2.66667	3.41667	1.66667	2.25	1.75	1.33333	1.5	2.33333	1.5	2.5	1.75	2.5	2.41667	2.75	1.83333	2.33333	2.33333	3	2.41667	2.08333	1.91667	1.66667
		4.08333	3.58333	3.91667	3.16667		4.33333	4.5		5.91667	9	7.91667	6.33333	5.75	5.25	6.91667	9	8.25		2.75	3.08333	3.33333	2.66667	3.25	3.5	3.5	4.16667	3.91667	4.58333	3	3.33333	3.08333	2.41667	2.66667	3.33333	2.75	3.5	2.83333	3.5	3.58333	4.08333	2.83333	3.58333	3.41667	4.08333	3.5	3.41667	3	2.66667
		7.25	4.66667	7	4.91667		5.66667	6.83333		7.58333	11.5	9.5	7.66667	7.16667	6.66667	8.58333	10.5833	9.66667		4.66667	4.16667	4.5	3.66667	5	4.33333	4.5	5.16667	4.66667	7.58333	4	4.25	4.16667	3.58333	3.83333	4.5	3.75	4.66667	4	4.25	4.41667	5.08333	4	8.75	4.41667	5.83333	4.33333	4.41667	4.25	3.75
		9.91667	7.66667	10.3333	7.25		7.08333	8.16667		9.33333	13.5	11.1667	9.25	9.5	8.33333	10.6667	12	11.3333		8.75	5.33333	10.5	4.66667	6.83333	7.25	6.66667	7.66667	7.91667	9.33333	7.25	5.25	5.16667	4.66667	5.08333	7.08333	4.83333	9.41667	4.91667	6.33333	7.25	7.75	4.91667		5.41667	8.33333	5.41667	7.16667	5.16667	4.75
		12	9.16667		9.16667		8.08333	9.41667		10.8333		13	11.3333	11.0833	10.5833	12.4167	13.5833	12.9167		10.25	8.25	12.4167	6.75	8.33333	8.83333	8.25	8.91667	9.83333	11.6667	8.58333	8.25	8.25	6.58333	7.5	8.66667	7.58333	10.5	7	8.16667	8.75	9.16667	7.5		8.58333	9.66667	8.08333		7.41667	7.5
		14.25	11.4167		11.4167		9.41667	11.0833		12.8333		14.5833	12.8333	13.25	12	14.1667				11.5833	9.91667		7.91667	9.33333	10.25	9.33333	10.25	11.3333	13.5833		9.91667	10.25		9.75		8.75		9.58333	9.25	10	10.1667			10		9.5		8.75
			13.4167		13.9167		10.9167	13.9167					14.5		13.5833					12.6667	12		9.16667	10.8333	11.3333	10.5833	11.8333	13			11					10.1667		10.5	10.9167	11.4167				11.25		10.75
							12.1667													13.8333			10.4167	12.0833	12.8333						12.4167					11.3333		11.8333	12.25	12.75
							13.5																11.5833													12.9167			13.6667	14
							14.9167																12.8333
		Gal1p-YFP fluorescent intensity (arbitrary unit)
Time (hr)	Red FI	1	2	3	4	Red FI	5	6	Red FI	7	8	9	10	11	12	13	14	15	Red FI	16	17	18	19	20	21	22	23	24	25	26	27	28	29	30	31	32	33	34	35	36	37	38	39	40	41	42	43	44	45
0	2755.85	575.929	762.565	743.168	449.366	7850.2	1049.91	1134.75	8566.49	477.081	607.214	405.017	410.116	800.698	464.713	397.767	723.327	853.775	6377.14	1042.34	572.205	499.586	864.679	854.912	870.986	1490.72	500.594	669.525	211.629	373.82	479.402	573.187	579.403	471.59	445.48	478.483	440.314	562.254	342.962	375.153	385.623	615.147	403.708	385.473	408.243	364.868	888.804	380.696	778.317
0.0833333	2717.7	633.028	831.606	803.732	485.209	6776.11	1030.78	1118.16	8612.71	470.225	588.757	399.011	405.842	777.548	463.922	391.864	713.307	822.773	5031.03	1030.12	570.48	491.833	890.47	870.869	873.882	1487.58	497.235	646.646	211.662	374.408	470.017	593.355	573.308	468.54	440.929	480.104	439.565	554.97	339.643	368.374	382.235	616.524	395.261	379.72	399.371	364.005	867.455	377.363	761.77
0.166667	2651.73	651.328	827.776	829.309	504.28	6057.3	1018.52	1113.23	9113.89	466.175	591.265	399.852	405.298	764.843	460.788	390.641	727.068	828.369	4454.15	1032.6	579.977	490.491	927.405	880.416	864.086	1491.12	489.068	635.233	211.803	372.559	461.536	605.923	566.947	466.597	437.154	472.28	437.557	552.435	337.047	367.224	380.345	615.69	394.293	370.815	400.62	363.963	877.834	375.19	754.323
0.25	2647.37	662.424	848.309	860.495	501.962	5578.57	1015.44	1085.78	9840.3	461.22	586.752	398.809	405.191	745.461	456.599	387.313	720.992	822.547	4159.68	1023.77	588.617	482.048	956.376	882.875	844.94	1454.68	478.489	623.084	211.32	370.852	455.499	620.055	560.867	459.016	434.073	469.519	433.645	549.3	336.776	363.11	369.867	616.439	390.649	363.061	392.976	359.858	890.318	379.164	755.557
0.333333	2635.97	670.365	828.486	886.698	507.994	5250.18	1007.87	1097.47	10460.8	448.451	579.436	394.289	406.747	715.42	453.371	386.628	690.898	831.55	3961.79	1017.37	603.061	477.874	991.481	890.982	841.333	1428	471.927	612.818	211.918	371.043	448.414	638.699	544.223	456.336	435.04	468.412	435.587	547.571	334.199	357.567	367.048	616.165	385.638	356.596	390.949	358.67	905.924	380.117	753.006
0.416667	2596.14	671.822	825.947	893.559	504.931	5044.99	984.098	1089.74	10696.2	448.296	581.085	393.132	408.519	707.78	450.14	387.035	682.486	820.975	3892.56	986.134	604.848	461.476	1006.46	911.658	806.488	1380.98	467.036	590.818	211.666	371.881	435.697	653.432	523.988	447.533	433.538	463.144	427.693	541.816	330.4	353.837	367.029	602.584	380.664	351.645	383.166	351.55	898.92	376.501	744.34
0.5	2585.02	681.472	824.5	918.935	498.338	4898.28	980.029	1077.39	10586	450.495	574.716	391.706	407.02	706.585	445.695	385.155	674.868	832.397	3746.95	1004.52	620.399	454.6	1054.32	891.745	784.631	1322.55	457.32	570.638	211.728	369.287	424.195	678.106	504.588	440.563	431.614	453.92	424.176	529.971	326.608	344.829	357.219	601.028	379.604	341.588	379.832	345.785	887.885	375.089	747.445
0.583333	2571.61	693.963	816.53	937.891	498.138	4812.42	951.625	1092.91	10182	448.428	569.62	390.222	410.322	699.862	455.325	386.307	671.52	836.81	3644.89	981.604	626.918	452.329	1085.23	869.4	758.181	1276.31	444.397	548.515	212.51	368.057	420.541	695.673	491.502	433.631	429.359	441.653	423.275	524.74	323.191	337.593	348.877	594.951	374.516	340.719	377.072	339.432	887.393	373.175	749.766
0.666667	2537.43	706.347	811.825	933.618	492.298	4828.81	934.98	1079.73	9717.22	445.684	566.446	391.514	413.363	696.758	453.27	382.713	648.261	837.686	3555.06	961.504	636.39	447.222	1058.12	837.297	739.75	1283.49	430.713	527.992	212.326	362.7	416.36	715.495	469.919	419.82	426.98	429.049	412.587	510.376	318.533	328.384	336.783	584.324	371.987	335.365	373.517	329.165	887.513	370.199	741.755
0.75	2537.8	722.137	806.993	959.427	485.278	4783.11	932.975	1044.7	9337.94	440.829	562.139	386.339	411.713	685.224	455.674	379.768	644.489	816.375	3458.05	931.536	639.357	442.727	1048.25	835.286	710.741	1265.84	419.913	513.34	212.329	365.78	417.874	728.949	449.633	407.448	415.66	416.752	400.627	519.209	315.613	319.829	330.095	574.278	369.861	336.927	362.161	325.324	887.491	367.886	724.819
0.833333	2524.02	744.004	804.169	947.971	467.422	4705.78	910.413	1066.5	8892.52	436.408	555.544	386.034	414.606	682.743	457.956	379.986	633.819	821.691	3374.82	903.668	645.027	439.412	1028.99	852.042	713.249	1247.1	405.116	498.28	211.861	364.209	415.327	745.558	441.081	396.806	408.99	405.956	398.618	507.935	313.658	312.883	321.986	565.733	369.42	341.005	354.442	322.405	897.287	366.617	725.983
0.916667	2525.76	742.854	786.122	947.369	454.694	4652.48	906.701	1055.85	8436.83	432.896	549.59	382.767	412.556	673.978	458.306	382.171	619.67	825.22	3304.77	848.341	638.614	437.682	1000.31	864.654	736.99	1255.36	392.623	489.771	211.628	357.481	414.019	748.255	432.638	381.829	415.957	394.64	393.041	496.395	310.857	306.369	314.36	546.022	364.614	337.689	339.87	318.921	898.629	373.984	719.412
1	2591.18	742.599	778.88	937.104	446.311	4574.06	908.967	1054.98	8024.74	428.266	547.219	380.368	410.747	666.128	460.157	379.821	612.892	822.348	3228.11	810.418	625.014	431.01	985.402	894.47	750.909	1244.95	381.837	489.051	211.557	350.567	410.598	745.172	428.372	368.402	409.877	379.818	390.686	491.581	307.706	303.803	307.836	530.46	361.658	338.994	330.517	316.432	909.625	372.382	711.055
1.08333	2566.11	742.652	761.276	932.075	443.664	4509.6	909.985	1036.81	7679.36	424.793	538.707	375.776	406.441	656.576	452.59	377.034	595.085	810.674	3163.39	770.373	623.167	429.067	969.978	920.601	767.781	1274.3	378.093	483.792	212.084	344.424	403.787	739.242	424.114	363.604	405.757	372.183	384.937	483.833	306.879	302.541	302.856	516.07	359.227	336.943	323.559	314.746	919.987	367.382	697.129
1.16667	2589.3	709.891	750.673	910.342	455.199	4447.21	916.299	1055.69	7441.84	424.708	537.846	370.391	407.817	644.974	453.655	375.722	603.878	811.989	3085.17	733.533	621.092	424.397	972.513	923.677	789.02	1255.18	372.115	473.338	211.215	341.504	406.945	731.734	419.807	364.288	394.426	367.135	381.324	475.099	301.798	298.963	301.65	497.166	354.843	332.222	319.319	311.612	910.282	363.621	665.419
1.25	2525.79	698.254	734.202	896.33	461.413	4411.58	923.054	1036.99	7194.62	417.228	527.633	367.282	403.586	640.017	445.968	373.501	581.172	800.776	3005.52	707.166	600.895	417.286	988.04	909.557	818.286	1224.03	370.726	470.618	210.983	334.94	402.253	698.529	417.257	358.989	392.25	363.027	376.608	458.385	301.49	297.714	295.49	467.636	351.595	329.531	316.354	310.749	897.265	357.98	636.104
1.33333	2528.31	715.31	709.587	866.778	473.641	4373.15	931.058	1018.76	6937.27	412.507	518.875	361.762	398.652	636.46	444.959	368.419	574.817	802.673	2962.73	709.806	571.302	412.215	1029.59	908.75	836.906	1197.46	366.145	469.275	210.771	325.982	399.849	675.825	412.053	366.984	381.897	363.393	374.95	440.633	298.614	297.582	295.385	456.366	346.798	314.039	315.811	307.839	901.405	351.57	642.286
1.41667	2519.89	709.016	664.697	840.467	484.857	4313.9	926.712	1016.56	6694.8	409.249	516.026	359.735	398.8	633.185	447.824	370.969	567.891	808.772	2901.3	691.649	548.987	407.063	1047.79	904.077	837.635	1168.81	365.554	466.244	211.137	317.255	392.078	651.96	411.455	361.667	376.894	361.351	368.054	429.707	297.424	297.624	295.148	451.182	341.38	330.392	314.929	310.688	874.411	343.832	652.69
1.5	2501.24	701.278	640.55	809.238	500.101	4282.33	927.32	1000.88	6458.86	406.348	516.582	351.778	394.836	621.197	441	368.008	560.585	794.195	2846.36	680.295	523.11	398.365	1049.95	885.452	843.291	1118.37	363.135	457.069	211.227	314.485	384.489	646.714	401.291	361.236	367.802	354.578	358.996	419.521	293.517	294.566	296.622	446.587	332.195	321.355	312.389	303.375	835.15	332.922	663.33
1.58333	2502.38	689.691	614.033	769.068	514.42	4271.12	954.007	982.028	6270.09	406.172	513.506	351.95	391.371	618.496	441.04	365.294	549.935	794.667	2803.99	678.195	511.714	394.542	1057.81	842.496	828.359	1051.15	353.732	451.629	211.307	313.351	374.42	645.52	396.207	353.284	358.948	357.522	351.046	412.257	292.617	290.161	293.959	440.079	324.608	314.679	309.752	295.863	797.656	326.48	659.088
1.66667	2485.2	666.968	601.831	738.255	523.55	4251.69	957.544	941.305	6110.06	401.202	510.459	349.498	392.816	612.58	436.818	360.187	552.484	783.442	2751.51	666.974	512.545	383.415	1061.88	799.727	797.774	992.834	357.638	438.229	211.326	309.641	365.288	654.691	384.164	347.016	346.664	353.153	344.259	410.864	289.272	286.932	291.667	439.373	318.091	306.871	305.547	294.476	757.045	322.619	654.907
1.75	2484.23	650.968	604.163	721.537	536.645	4210.7	937.685	940.156	5950.02	400.631	513.216	348.349	392.382	611.812	435.739	361.313	548.939	779.248	2697.37	648.567	510.506	374.048	1047.66	754.932	772.381	925.082	352.362	423.984	211.33	307.868	349.684	646.393	377.785	340.157	339.728	348.247	335.258	409.526	284.686	280.743	294.03	433.315	316.218	300.563	310.466	297.346	725.682	324.548	654.894
1.83333	2479.16	633.026	598.565	716.888	543.435	4180.91	926.448	917.707	5754.53	392.328	505.498	348.489	387.496	596.057	422.801	356.797	531.738	764.714	2671.86	643.762	515.772	369.743	1040.35	764.508	747.502	880.594	349.239	411.059	211.828	307.328	338.544	660.931	362.565	336.788	331.192	342.842	328.522	403.537	280.529	274.838	291.331	428.692	319.269	299.746	308.182	295.745	712.77	325.262	657.169
1.91667	2466.44	615.2	592.97	727.628	549.008	4119.84	897.88	902.715	5535.62	390.681	510	348.448	391.395	593.518	422.32	355.173	533.272	771.266	2624.83	634.301	512.621	374.463	990.244	761.5	705.231	859.236	343.656	393.837	211.221	306.014	331.322	663.551	352.03	329.337	327.625	341.045	318.042	399.72	276.1	270.283	286.117	421.976	319.445	299.7	307.429	289.253	719.199	325.046	631.85
2	2444.39	591.503	579.515	725.624	542.751	4076.87	879.233	874.847	5366.59	384.795	508.324	345.263	391.96	581.45	422.324	350.729	529.36	754.536	2584.68	613.627	497.992	371.985	932.967	771.931	676.822	866.932	340.76	384.704	211.103	302.367	330.832	657.416	344.249	320.08	323.833	337.416	310.687	389.915	270.146	266.994	281.856	413.529	324.032	297.533	305.47	286.167	717.818	325.105	603.865
2.08333	2452.92	577.685	581.097	733.063	535.907	4020.75	864.433	855.766	5202.68	381.418	514.64	344.515	393.126	583.137	418.655	352.707	530.062	761.124	2549.13	578.441	487.051	371.492	893.376	771.536	662.607	875.617	331.138	372.658	211.685	299.186	327.78	654.337	335.733	311.736	321.799	326.976	302.663	380.638	266.903	262.532	274.514	405.304	329.497	296.916	299.247	281.809	717.307	326.908	581.556
2.16667	2438.43	575.138	562.474	726.411	533.537	3994.29	840.464	829.293	5056.09	376.29	514.468	342.569	390.403	566.36	410.008	346.595	521.171	750.868	2512.16	548.921	481.831	373.12	859.51	762.677	668.398	861.659	320.984	363.085	211.424	294.951	326.447	639.467	333.643	303.34	325.687	315.347	299.442	368.192	265.644	261.059	271.813	391.751	339.632	295.421	291.945	281.215	705.869	320.087	552.363
2.25	2429.93	584.901	570.412	729.966	539.744	3943.27	806.29	820.299	4941.19	370.535	513.008	338.056	390.406	559.031	415.009	342.333	515.44	749.307	2447.79	521.244	463.365	371.156	849.678	756.408	666.711	850.778	311.703	356.815	211.568	289.228	325.289	617.27	329.851	296.348	322.879	312.037	297.536	356.59	268.22	260.838	266.582	380.326	347.728	295.585	286.083	280.869	711.181	316.772	535.653
2.33333	2429.7	586.057	548.939	722.953	534.464	3910.26	768.17	831.436	4845.51	366.56	518.208	338.209	390.549	545.514	427.091	340.717	509.669	741.105	2427.57	502.129	442.671	372.302	861.547	743.6	675.615	839.054	306.546	352.195	211.595	284.416	325.947	599.203	329.487	295.597	317.123	305.477	296.908	342.79	266.911	261.61	264.224	363.697	359.281	297.055	283.428	280.997	700.857	310.606	537.433
2.41667	2435.29	594.565	543.818	721.295	520.322	3864.61	724.726	838.975	4731.41	364.374	523.048	335.901	394.202	542.319	442.42	336.207	514.56	745.581	2424.87	481.223	422.685	366.789	891.19	731.336	681.855	817.979	301.01	345.243	211.664	277.766	324.866	573.733	327.963	293.31	314.027	304.773	294.943	334.275	264.326	262.26	262.162	350.127	368.853	296.58	278.751	281.311	681.636	304.701	542.421
2.5	2422.63	601.109	534.604	727.63	505.299	3830.93	695.747	840.463	4664.88	359.236	524.99	333.586	393.339	534.298	476.904	332.441	502.88	731.084	2401.97	474.311	409.439	359.662	911.636	692.665	692.294	801.15	300.37	344.633	211.487	273.993	320.064	553.428	324.302	292.81	310.187	307.93	294.302	329.889	264.038	262.152	261.362	340.781	380.418	295.711	272.693	280.741	675.859	297.272	544.514
2.58333	2425.19	602.972	505.393	717.461	491.953	3796.27	692.16	848.997	4594.33	353.832	527.781	331.011	394.901	524.887	509.336	331.287	501.235	725.449	2411.8	479.247	393.247	353.87	921.06	661.769	678.488	779.886	299.714	347.423	211.674	273.237	312.998	538.843	321.463	292.781	304.587	311.459	294.445	330.938	262.455	260.724	259.543	341.022	386.378	293.49	270.635	275.558	664.634	290.511	538.194
2.66667	2422.74	597.064	494.585	715.698	476.533	3761.14	686.373	844.099	4556.14	347.655	532.746	328.972	400.748	516.205	545.429	326.668	491.123	721.179	2396.37	473.296	392.533	351.388	916.459	634.5	670.375	744.402	299.962	343.341	211.851	275.922	310.506	540.468	315.966	289.779	298.867	314.389	291.37	329.19	259.466	258.936	259.881	339.207	393.171	291.05	269.701	275.499	634.541	285.881	535.613
2.75	2411.23	603.015	474.678	711.505	481.062	3735.33	687.71	836.636	4503.45	342.283	542.115	327.978	406.616	508.234	577.687	325.098	491.57	716.193	2346.85	469.329	397.567	339.45	936.804	636.603	643.863	706.015	296.803	344.069	211.761	276.356	299.432	549.346	306.943	285.108	287.876	313.121	287.761	325.008	256.824	255.949	259.27	338.055	395.659	288.389	267.241	269.522	613.665	281.684	532.392
2.83333	2410.51	603.466	450.935	692.482	479.839	3701.8	683.461	870.772	4444.46	337.413	537.983	326.054	413.728	495.757	603.904	320.128	477.334	709.905	2316.77	475.448	408.734	336.59	937.226	607.24	620.728	656.623	294.076	342.673	211.271	280.066	293.722	549.984	300.587	279.615	280.438	307.978	284.016	323.74	254.371	250.736	257.424	333.03	391.305	285.018	265.897	270.319	578.765	283.356	532.258
2.91667	2398.34	602.831	441.049	672.932	484.16	3672.83	677.579	875.61	4405.46	332.774	538.988	323.642	424.963	489.074	629.728	315.384	470.035	704.373	2326.48	469.843	416.703	335.224	917.203	600.262	589.661	617.107	292.718	335.372	211.229	280.128	290.053	556.032	292.891	278.692	273.38	304.667	276.25	321.294	251.006	247.253	256.848	334.771	387.916	279.889	264.667	265.98	562.692	284.727	530.327
3	2392.98	594.449	428.196	650.566	489.534	3645.17	674.327	879.134	4372.68	328.99	544.667	325.517	430.827	487.899	663.502	313.385	465.389	708.507	2295.45	465.047	431.196	338.839	915.405	615.434	565.491	617.072	290.821	324.448	211.827	279.271	292.183	563.893	287.127	276.066	271.273	300.419	270.281	316.894	248.072	243.832	255.09	334.317	376.618	273.179	264.632	265.582	570.952	287.565	513.436
3.08333	2382.8	573.686	422.764	619.932	496.21	3641.09	672.093	876.851	4351.6	325.804	555.863	322.167	441.18	483.052	692.683	314.379	467.414	708.134	2255.3	458.214	441.775	341.399	860.542	619.093	555.713	595.801	286.648	316.716	211.442	276.895	295.369	567.914	281.289	275.163	271.625	294.694	264.214	314.888	242.901	240.142	251.694	330.662	368.358	270.511	261.678	263.254	584.865	286.877	492.768
3.16667	2392.45	566.788	423.708	593.504	498.738	3615.68	665.583	881.94	4334.49	322.345	566.156	320.179	444.95	481.723	708.218	315.552	462.243	704.029	2257.05	452.373	444.335	344.2	807.335	630.925	562.32	587.208	281.009	304.016	211.666	273.776	300.51	564.259	280.376	269.712	272.368	290.504	259.982	307.213	242.891	240.38	250.071	328.995	368.049	270.548	260.641	260.677	595.439	285.614	486.359
3.25	2389.59	542.153	421.117	577.766	493.256	3595.92	659.534	885.633	4302.03	317.679	579.129	319.033	457.463	484.263	732.46	315.673	458.318	697.748	2239.58	440.883	449.173	337.688	765.88	653.923	582.983	588.789	275.986	300.725	212.129	273.705	304.086	560.966	280.944	264.947	271.601	283.707	256.193	300.945	242.276	240.834	248.204	318.656	371.504	269.985	259.568	259.007	605.75	285.131	482.309
3.33333	2374.83	524.855	420.094	567.257	489.096	3566.61	637.179	867.649	4316.33	317.364	594.134	315.47	461.685	482.787	740.063	315.232	445.964	695.589	2226.35	427.07	442.816	334.044	736.586	664.933	598.922	580.708	273.85	300.41	211.785	269.235	310.023	542.379	278.961	262.162	266.541	277.591	255.292	291.07	241.778	240.867	246.826	308.023	377.508	270.603	256.857	258.504	611.333	284.113	486.069
3.41667	2378.82	509.324	425.402	573.793	489.357	3539.08	613.954	854.167	4302.79	317.547	609.405	318.365	465.816	477.521	736.148	315.791	440.444	683.044	2204.84	410.831	444.342	333	750.63	654.794	604.752	581.052	271.7	300.331	212.452	264.123	311.9	518.527	277.88	261.8	264.378	278.196	254.347	285.218	241.921	241.845	244.331	300.257	379.209	268.802	253.721	257.487	620.897	282.151	504.389
3.5	2379.81	492.792	410.893	571.957	482.027	3513.43	598.416	849.933	4299.11	315.175	624.479	318.279	464.937	471.724	735.438	313.086	433.468	679.563	2232.96	393.55	439.253	329.642	752.163	640.006	599.04	573.609	269.791	299.567	212.376	261.162	312.262	498.578	278.053	259.543	263.887	284.471	253.173	279.433	241.202	240.794	242.958	291.875	374.904	267.759	251.234	257.329	620.063	277.94	535.547
3.58333	2364.85	481.633	405.624	575.942	471.78	3499.76	574.832	845.892	4284.27	313.779	645.003	314.509	475.725	473.656	725.196	309.566	423.017	667.362	2274.26	380.664	424.471	329.838	744.082	616.195	600.646	558.237	267.665	297.179	212.418	258.236	308.994	489.735	275.936	259.748	260.39	295.134	251.631	277.951	240.441	240.84	240.605	291.415	370.885	264.924	248.442	255.918	606.431	271.796	557.266
3.66667	2364.15	473.943	400.876	588.074	461.009	3474.18	557.103	833.631	4253.42	312.926	668.993	313.324	491.228	474.293	717.345	311.049	416.987	660.463	2235.7	373.457	412.219	326.53	744.992	597.424	589.643	555.416	265.637	293.435	213.202	257.093	305.246	488.618	275.059	258.568	255.591	305.971	254.542	278.596	239.049	240.576	240.132	291.905	364.197	262.782	246.413	253.158	590.506	266.234	570.425
3.75	2357.82	480.485	383.863	591.946	448.205	3441.54	537.906	831.862	4228.26	312.696	690.862	310.374	494.436	478.872	706.966	310.587	409.984	654.4	2187.55	370.787	421.816	320.676	729.844	586.004	575.993	541.29	263.494	293.327	213.14	256.396	301.585	476.063	271.758	259.776	252.525	313.742	252.56	280.404	238.032	239.97	239.886	292.467	363.43	256.843	246.468	252.279	572.52	263.348	573.365
3.83333	2360.01	486.065	375.412	606.246	438.966	3421.82	524.013	840.01	4211.14	310.438	698.203	309.009	500.499	484.304	687.547	309.964	397.868	635.481	2133.74	369.42	436.13	312.931	705.482	582.913	553.756	524.876	264.357	290.111	213.324	254.081	296.722	474.023	270.479	262.771	251.597	320.223	254.047	284.862	234.846	239.089	240.736	297.607	359.27	253.975	245.132	252.968	540.952	264.576	598.425
3.91667	2362.54	490.76	372.596	593.812	429.52	3396.61	514.429	855.005	4177.67	309.075	713.627	309.325	510.835	492.832	666.469	307.281	393.989	632.725	2061.72	363.499	447.699	298.623	694.715	587.621	531.927	498.619	263.811	287.407	214.281	252.987	292.695	485.563	265.677	262.519	249.163	325.517	252.493	285.153	233.969	236.321	244.689	301.873	350.26	252.217	245.265	251.655	509.775	264.321	568.008
4	2345.42	496.431	364.251	617.438	425.016	3379.03	512.139	859.485	4147.89	305.825	726.211	309.893	514.271	494.506	660.889	307.134	389.447	621.113	2038.55	362.63	462.926	292.737	678.09	603.997	523.095	482.561	262.476	285.441	218.681	254.098	293.398	493.783	263.584	262.832	249.269	327.797	251.336	282.714	232.846	234.963	248.154	300.536	346.929	252.407	245.482	250.855	502.417	266.836	557.495
4.08333	2218.19	500.604	357.347	624.448	418.496	3222.53	512.668	877.428	3953.57	302.871	725.835	310.116	514.916	500.171	642.659	305.083	382.239	604.104	1960.34	357.117	497.021	292.116	631.107	639.385	531.398	471.023	261.042	280.916	220.644	256.885	294.491	494.493	260.765	263.161	249.43	325.639	248.931	280.638	231.896	232.748	244.532	297.249	347.398	252.669	244.513	249.463	497.49	266.746	520.303
4.16667	2113.61	501.709	350.592	631.437	421.103	3071.31	516.022	887.34	3755.59	299.268	726.216	308.5	509.276	505.655	638.946	307.316	375.209	592.975	1862.27	356.852	523.948	298.878	592.384	683.28	536.104	472.137	259.333	278.439	221.241	257.922	296.472	499.511	258.457	262.671	250.046	314.42	245.107	282.349	231.62	231.076	245.282	294.352	355.167	266.609	243.787	248.889	505.773	267.406	505.418
4.25	1979.62	503.665	344.492	649.294	425.159	2917.22	515.213	898.435	3562.8	297.28	734.689	306.023	500.583	501.265	630.587	306.166	369.237	584.943	1745	354.664	545.701	290.056	559.101	745.428	530.056	471.518	257.463	270.874	221.835	254.009	298.547	498.394	258.072	264.055	256.117	306.808	242.63	280.96	232.279	231.769	244.401	289.994	363.048	275.469	243.075	246.214	508.885	267.158	490.402
4.33333	1855.01	506.998	340.206	658.387	429.592	2772.84	514.76	916.817	3360.38	296.654	762.688	304.677	497.285	499.196	616.9	306.089	365.101	568.957	1624.13	356.261	570.628	291.084	564.439	758.89	526.563	475.543	255.322	267.547	221.113	253.079	301.109	496.248	255.751	265.233	262.433	305.261	246.774	278.019	232.115	232.985	241.591	283.346	390	274.058	244.419	247.233	514.662	265.543	489.087
4.41667	1736.37	503.181	338.497	658.227	439.051	2617.14	512.289	909.917	3158.89	291.719	789.798	304.544	489.845	499.988	630.026	306.475	363.827	558.946	1503.88	360.931	594.465	294.171	564.687	795.274	523.039	483.527	251.316	265.66	222.376	249.163	301.091	494.939	255.306	265.244	269.827	307.074	252.444	274.965	232.052	232.626	240.76	276.632	418.65	277.396	245.526	246.925	520.345	262.97	503.731
4.5	1603.65	505.309	337.74	657.56	443.477	2474.54	509.467	903.089	2988.26	288.18	808.597	302.369	479.6	481.022	614.608	307.144	355.267	546.061	1401.4	359.771	577.847	293.836	579.972	825.669	488.081	482.454	248.466	267.835	223.899	247.571	300.179	474.377	252.725	268.251	273.139	306.93	256.898	270.067	232.188	233.644	237.914	271.962	453.403	281.1	245.621	245.577	525.721	258.387	507.844
4.58333	1488.52	494.928	333.201	650.825	451.391	2322.91	502.426	896.304	2795.31	286.454	845.42	299.372	478.158	476.824	609.868	307.302	350.839	541.199	1317.94	353.293	581.212	287.532	578.668	890.78	480.796	490.497	244.625	266.981	222.855	248.775	297.873	468.39	252.287	276.141	278.975	305.143	259.755	271.159	231.314	232.186	240.555	272.47	480.322	282.353	245.662	243.306	524.631	257.487	511.177
4.66667	1368.28	485.183	326.402	652.725	459.972	2176.21	494.611	903.336	2616.92	281.207	869.327	297.288	480.12	461.347	604.111	305.291	344.892	534.278	1222.15	343.805	581.583	288.88	587.644	923.217	468.491	492.713	243.779	267.725	222.459	249.785	289.671	450.453	251.72	294.788	280.338	304.573	264.84	270.539	230.794	230.842	246.233	271.274	514.768	279.423	246.874	242.787	515.407	259.764	509.477
4.75	1236.47	477.725	329.106	661.77	462.686	2031.76	477.235	874.074	2446.74	279.481	891.243	291.334	469.511	453.435	623.544	303.314	344.313	522.65	1121.58	331.995	619.943	291.837	588.977	972.149	454.544	491.016	248.438	271.384	221.985	254.747	286.819	441.775	249.863	322.585	281.184	303.217	267.387	275.157	230.962	230.513	254.46	271.058	554.886	273.006	249.502	243.314	512.674	264.705	508.182
4.83333	1114.57	473.666	328.503	667.702	454.889	1885.1	463.532	838.807	2266.91	276.233	920.987	287.711	467.374	441.998	629.471	302.799	342.774	512.972	1020.35	328.116	667.027	292.2	599.44	1029.62	444.155	492.741	255.595	274.665	223.568	264.168	289.427	448.895	248.457	359.161	280.425	303.982	269.661	279.58	232.063	229.676	264.848	275.058	582.008	272.274	262.06	250.566	499.68	280.365	509.062
4.91667	992.72	471.576	331.559	692.509	449.019	1737.48	451.795	808.279	2087	275.681	970.127	285.481	466.062	436.757	653.254	301.658	341.4	503.216	935.146	327.512	722.436	291.551	609.529	1077.65	447.961	501.643	262.134	277.028	223.501	279.923	301.177	450.99	249.024	394.858	282.175	300.673	269.192	291.05	234.061	229.181	278.093	276.545	618.197	279.583	275.816	253.208	497.321	306.506	502.721
5	869.933	479.712	330.898	724.297	442.39	1592.05	438.06	795.304	1921.23	274.879	1018.21	283.31	471.531	431.374	677.68	301.674	341.471	501.351	841.007	334.342	765.75	294.611	621.138	1115.92	443.116	516.687	273.068	274.904	225.269	294.21	321.67	458.833	254.016	437.819	284.178	299.572	279.255	297.491	241.113	229.776	294.304	280.226	667.756	288.614	295.766	252.919	510.77	339.074	470.748
5.08333	746.689	483.867	329.224	741.703	439.105	1450.85	428.158	796.047	1738	277.71	1074.44	281.701	475.806	425.223	706.594	303.085	342.615	518.694	733.378	338.443	827.169	291.194	641.888	1175.12	454.39	536.587	291.45	279.748	227.369	314.867	347.402	467.975	261.175	488.779	290.815	304.386	286.205	303.558	256.836	231.949	316.354	287.39	722.487	311.905	329.478	254.268	546.425	375.045	460.185
5.16667	628.369	398.694	323.127	771.878	433.209	1309.42	430.141	804.995	1563.41	281.861	1117.78	281.68	489.173	430.532	733.058	309.13	344.378	545.658	632.513	345.897	886.761	299.374	671.602	1197.73	464.635	588.654	313.157	283.469	229.81	345.547	381.234	476.842	274.93	541.195	309.46	317.162	295.38	310.379	278.561	237.362	348.838	297.459	779.336	338.778	367.24	263.82	600.366	409.701	450.476
5.25	509.88	530.434	323.636	799.139	430	1165.35	434.562	829.117	1388.02	292.25	1180.72	285.605	512.588	439.211	778.494	318.265	352.597	584.34	519.724	363.641	967.794	311.039	742.457	1237.24	492.465	647.084	344.966	310.861	234.388	391.446	420.666	489.553	297.134	611.295	339.598	340.546	311.918	328.631	312.119	249.323	397.116	306.313	871.694	363.711	410.044	271.621	675.16	451.239	457.308
5.33333	386.12	556.467	319.562	827.154	426.234	1023.44	443.748	874.129	1215.06	310.736	1234.7	295.84	534.491	445.896	839.214	344.695	363.024	630.298	422.051	389.925	1074.11	326.757	846.451	1298.96	516.881	738.072	387.157	347.52	238.88	447.213	468.957	520.148	326.356	688.279	381.735	375.824	344.176	354.501	351.541	274.576	462.9	321.804	972.479	405.458	476.367	283.727	769.24	494.483	483.055
5.41667	273.044	597.422	321.105	838.615	424.528	877.564	458.758	941.434	1045.22	341.366	1314.44	311.913	564.635	457.082	916.441	386.737	372.457	670.789	323.692	412.698	1168.3	339.697	929.662	1375.74	550.706	852.563	451.966	393.151	243.486	500.757	534.46	566.877	351.787	766.452	415.958	429.175	380.077	393.311	402.239	317.249	533.127	332.012	1077.67	459.373	560.656	294.692	860.696	543.06	519.608
5.5	215.326	605.173	319.803	845.004	412.979	736.096	471.153	1022.32	871.739	382.815	1380.42	346.88	620.335	467.684	973.237	457.573	389.208	714.674	235.172	438.123	1291.59	361.165	1041.38	1419.98	585.97	951.279	525.822	447.418	246.783	559.598	597.869	622.095	387.9	826.236	460.251	479.876	418.136	434.468	467.412	361.022	603.03	346.939	1163.1	511.807	671.624	302.786	958.345	599.511	539.826
5.58333	214.56	624.671	327.596	873.082	419.843	731.505	498.978	1124.83	857.404	440.431	1449.4	398.341	673.094	488.287	1069.46	542.708	404.784	745.74	221.378	474.36	1386.66	386.193	1156.55	1503.21	615.263	1056.79	618.156	518.6	255.98	623.411	676.705	690.832	424.713	928.945	506.852	539.326	468.253	481.562	532.728	413.312	704.524	367.78	1265.44	582.104	780.231	311.531	1066.65	674.846	597.205
5.66667	214.297	666.404	333.211	913.21	426.385	729.678	540.937	1238.93	850.728	507.797	1519.06	460.9	736.426	511.527	1163.74	661.741	435.325	790.068	218.705	510.543	1523.7	412.159	1272.16	1561.31	664.994	1198.17	716.53	588.669	264.531	688.308	755.427	771.76	464.156	997.044	549.767	604.423	516.862	545.991	594.669	472.983	784.764	400.784	1391.47	658.4	909.923	326.192	1155.97	757.658	650.549
5.75	213.693	714.068	345.009	971.605	432.236	727.232	588.953	1398.05	844.677	591.85	1589.08	542.332	810.074	560.745	1258.88	804.472	486.14	824.938	217.391	544.327	1647.92	420.208	1361.66	1604.12	701.179	1344.99	813.316	649.112	274.034	753.912	834.489	852.611	508.791	1056.61	591.27	654.461	573.944	601.894	657.601	521.581	873.423	433.798	1495.47	726.734	1031.8	340.016	1255.57	837.627	702.658
5.83333	214.281	758.785	354.216	1020.74	441.699	721.958	650.696	1549.67	839.876	677.198	1650.56	645.227	892.039	629.087	1311.53	950.131	552.045	860.432	214.59	590.145	1818.76	459.647	1496.85	1729.74	742.828	1464.77	916.732	713.848	280.231	804.27	919.1	927.202	563.906	1134.17	631.634	708.856	622.043	661.962	717.522	576.091	943.967	473.639	1597.24	804.861	1175.43	367.351	1336.79	922.45	769.69
5.91667	213.766	794.679	365.782	1071.53	455.788	719.127	717.5	1738.08	831.748	762.619	1715.39	755.163	989.265	701.383	1377.89	1108.44	621.415	900.831	212.542	629.711	1951.46	474.122	1682.98	1811.2	820.4	1609.02	1014.08	782.187	289.449	867.957	1016.21	1007.12	625.705	1185.53	667.312	759.816	670.624	726.626	783.231	626.694	1016.41	517.696	1702.26	881.694	1317.54	397.672	1412.86	997.758	835.305
6	213.842	833.304	383.012	1145.53	475.379	715.452	777.461	1916.13	822.889	850.008	1777.78	864.248	1067.14	764.019	1422.32	1292.37	703.128	952.498	210.67	665.151	2122.52	496.537	1791.91	1886.18	861.506	1775.68	1100.11	841.983	298.137	925.061	1093.73	1095.01	696.822	1234.57	705.449	810.89	736.471	797.171	848.413	672.564	1089.61	559.343	1788.81	965.622	1451.39	433.019	1494.48	1063.98	911.513
6.08333	213.467	879.013	402.341	1232.42	487.082	713.155	841.442	2098.71	819.517	940.755	1818.54	992.625	1135.7	832.518	1457.59	1452.6	783.368	984.895	209.803	699.667	2264.36	531.828	1943.53	2050.55	904.88	1920.39	1185.55	909.521	312.717	984.196	1182.46	1161.06	794.19	1290.19	738.15	867.438	793.34	874.053	927.81	748.567	1144.48	603.575	1881.31	1042.62	1607.89	479.572	1571.89	1142.28	985.837
6.16667	213.248	920.489	424.26	1333.88	509.282	710.064	880.588	2320.05	812.221	1021.07	1931.84	1133.86	1215.54	901.074	1544.09	1651.1	882.21	1040.95	209.556	734.725	2423.33	552.166	2111.13	2149.84	1009.05	2113.11	1271	993.695	322.553	1042.18	1245.57	1224.3	894.823	1337.47	782.236	931.881	855.433	962.488	1008.71	818.044	1219.8	661.49	2005.12	1127.17	1779.78	536.448	1688.57	1245.24	1070.84
6.25	212.731	966.164	459.8	1446.49	535.798	703.396	941.802	2569.85	806.679	1087.93	2041.39	1271.33	1270.9	939.385	1657.11	1849.98	941.96	1091.94	209.133	778.926	2554.63	572.845	2228.28	2282.02	1054.45	2239.46	1344.46	1059.55	329.455	1105.74	1312.16	1293.52	998.355	1390.85	815.226	997.952	924.596	1043.03	1102.95	881.911	1283.21	743.422	2102.37	1204.48	1919.32	591.857	1725.14	1302.85	1119.93
6.33333	213.129	1025.82	491.971	1578.43	569.204	701.449	993.72	2706.79	801.997	1154.62	2146.59	1405.11	1305.18	987.678	1782.72	2023.87	994.147	1141.05	209.605	815.641	2672.82	588.944	2416.87	2416.06	1138.59	2456.21	1461.29	1141.08	341.302	1170.04	1397.32	1373	1098.3	1420.31	863.073	1048.66	1005.17	1138.39	1201.79	957.16	1362	810.974	2132.04	1302.19	2078.58	655.337	1821.05	1386.29	1171.45
6.41667	213.136	1093.89	539.35	1738.51	606.329	698.935	1043.82	2839.03	794.654	1206.68	2239.39	1574.52	1337.76	1044.23	1941.28	2193.27	1051.82	1164.6	209.961	855.226	2805.57	605.458	2506.46	2557.14	1238.56	2635.36	1547.26	1221.63	357.124	1246.72	1473.21	1464.86	1212.53	1447.9	921.751	1116.8	1078.89	1237.52	1260.42	1034.97	1456.68	876.682	2227.34	1386.49	2276.64	746.163	1906.28	1462.42	1259.75
6.5	213.243	1159.13	589.965	1906.52	649.777	695.454	1124.9	3067.79	791.208	1226.05	2312.54	1708.47	1367.08	1087.28	2077.05	2355.56	1094.05	1201.22	210.69	893.488	2877.38	608.4	2616.91	2736.86	1325.55	2803.75	1666.11	1311.85	376.648	1298.47	1512.93	1550.23	1355.38	1485.87	977.683	1168.7	1150.09	1308.96	1342.01	1108.55	1523.66	956.777	2318.37	1491.32	2400.86	818.752	2015.73	1550.41	1356
6.58333	213.724	1242.62	649.751	2059.51	702.726	691.997	1252.61	3253.54	787.465	1260.85	2436.3	1853.89	1409	1158.3	2214.52	2568.09	1163.91	1258.65	212.42	916.883	3022.32	652.709	2650.27	2899.3	1419.7	2962.31	1790.22	1397.52	387.655	1382.86	1581.76	1611.9	1462.99	1542.15	1027.64	1229.15	1253.89	1416.64	1396.86	1196.57	1588.32	1040.59	2375.42	1575.63	2555.89	899.479	2112.35	1673.31	1457.32
6.66667	213.308	1328.1	710.62	2241.26	757.083	690.836	1350	3459.33	779.899	1281.03	2547.13	1991.33	1450.64	1267.81	2382.76	2758.66	1276.68	1322.92	213.177	976.805	3127.22	660.362	2843.26	2981.15	1553.7	3115.22	1912.97	1503.49	410.649	1449.8	1656.4	1688.49	1653.6	1602.35	1103.88	1313.05	1333.13	1507.01	1453.45	1280.9	1716.55	1142.45	2471.61	1655.82	2743.94	976.006	2218.19	1751.19	1567.77
6.75	213.364	1415.05	778.996	2432.28	819.354	686.263	1456.39	3703.84	778.074	1336.67	2626.93	2169.58	1474.53	1370.8	2486.46	2949.48	1396.42	1338.13	213.538	1016.9	3317.66	683.186	3028.37	3070.29	1718.52	3301.41	2035.98	1622.28	427.804	1510.04	1718.41	1793.55	1797.04	1640.25	1184.25	1397.4	1414.81	1622.71	1551.21	1394	1809.09	1247.83	2567.08	1752.36	2884.36	1078.1	2332.44	1880.07	1709.54
6.83333	213.55	1543.6	830.481	2699.93	898.926	683.853	1572.33	3786.35	773.533	1404.87	2676.44	2386.91	1497.65	1484.77	2582.95	3113.07	1516.69	1367.38	213.825	1056.32	3467.36	706.402	3028.18	3183.99	1843.42	3424.63	2184.21	1725.57	448.095	1598.18	1779.78	1892.36	1805.24	1696.43	1252.56	1488.94	1485.9	1753.59	1616.77	1483.61	1909.36	1337.42	2678.81	1815.42	3168.93	1175.47	2401.46	1981.33	1806.06
6.91667	213.963	1664.95	907.001	2863.08	975.29	680.965	1625.67	3965.7	769.12	1484.49	2741.18	2510.26	1540.01	1631.62	2641.27	3295.23	1613.55	1388.52	212.674	1111.98	3520.97	751.838	3220.18	3207.82	2005.5	3508.69	2308.03	1852.75	479.149	1695.33	1844.24	2001.64	1962.01	1767.91	1338.53	1606.77	1590.53	1889.81	1702.85	1598.66	2034.4	1442.34	2809.55	1962.09	3412.11	1295.45	2512.28	2081.59	1963.78
7	213.755	1779.82	987.342	3060.28	1062.69	678.191	1707.99	4038.01	762.918	1605.05	2775.25	2566.53	1554.63	1731.78	2651.34	3556.2	1723.86	1395.08	211.91	1209.27	3559.76	772.402	3298.05	3408.69	2091.05	3702.23	2430.68	1991.64	506.273	1786.93	1918.78	2125.2	2116.74	1901.02	1425.86	1698.33	1714	2037.42	1781.97	1650.77	2188.58	1559.91	2905.34	2035.67	3677.35	1390.56	2638.65	2189.64	2084.51
7.08333	213.836	1893.03	1058.12	3214.23	1154.9	677.595	1741.18	4172.49	757.359	1717.2	2835.4	2713.45	1594.58	1844.15	2734.93	3699.06	1822.67	1379.04	212.295	1262.22	3688.72	817.894	3346.54	3554.31	2184.41	3831.42	2573.08	2116.84	524.821	1885.04	1952.7	2139.23	2166.23	1959.06	1522.95	1784.35	1820.66	2158.78	1896.51	1815.62	2301.26	1662.17	2995.35	2139.14	3835.18	1488.63	2710.76	2307.47	2203.44
7.16667	213.905	1990.2	1134.22	3316.84	1241.24	673.315	1741.25	4082.55	754.079	1840.09	2865.35	2860.46	1625.52	1940.89	2712.98	3780.88	1924.13	1344.54	212.695	1334.1	3899.34	882.395	3512.57	3683.91	2316.83	3974.72	2718.78	2274.83	574.396	1975.53	2098.05	2240.92	NaN	2066.78	1600.54	1934.61	1899.43	2300.39	1973.6	1958.69	2436.76	1773.42	3106.57	2254.13	4010.04	1585.2	2829.59	2361.82	2325.99
7.25	214.138	2068.78	1220.68	3488.86	1345.83	671.959	1812.87	4087.85	748.404	1977	2966.94	3063.36	1727.67	1962.88	2732.95	3859.09	2042.77	1363.55	213.141	1401.32	4099.03	946.699	3654.21	3684.85	2408.09	4197.51	2940.26	2431.37	588.814	2059.54	2182.17	2344.7	NaN	2163.46	1692.66	2011.49	2063.12	2408.05	2082.04	2071.03	2595.7	1892.99	3214.63	2349.9	4190.64	1722.95	2920.26	2410.41	2505.58
7.33333	214.126	2171.8	1320.12	3627.14	1441.76	670.2	1833.7	4145.98	744.819	2108.16	2952.63	3189.57	1843.28	1975.34	2689.81	3905.91	2128.32	1365.12	213.264	1486.17	4314.4	1006.31	3723.23	3825.35	2533.06	4433.23	3018.79	2592.47	625.65	2148.61	2148.77	2439.75	NaN	2260.02	1789.47	2083.8	2183.27	2503.34	2122.96	2181.33	2806.95	1974.23	3308.05	2466.6	4348.46	1910.32	3010.06	2500.47	2664.11
7.41667	214.417	2350.22	1431	3760.14	1489.42	667.634	1852.79	4137.43	740.851	2225.77	2975.42	3372.53	1956.19	2005.99	2746.72	3984.06	2203.68	1336.55	213.495	1554.98	4357.01	1074.04	3984.62	3868.98	2666.12	4534.97	3139.31	2741.29	655.244	2174.95	2226.2	2564.44	NaN	2353.83	1874.27	2198	2322.26	2709.81	2251.37	2302.12	2948.35	2034.88	3417.92	2510.1	4371.77	2068.68	3056.35	2654.26	2769.35
7.5	214.66	2443.3	1547.49	3956.48	1579.01	665.663	1862.52	3957.72	735.542	2366.35	3021.33	3498.74	2136.22	2090.07	2776.45	3923.2	2231.66	1336.28	213.872	1646.06	4636.37	1147.74	4190.84	4057.23	2792.42	4749.01	3268.47	2908.52	686.186	2334.03	2284.01	2678.07	NaN	2387.73	1978.33	2321.1	2438.44	2739.46	2426.43	2426.93	3084.4	2143.84	3523.64	2542.57	4512.98	2256.24	3202.24	2772.12	2870.67
7.58333	214.766	2524.24	1687.29	4142.58	1644.76	660.857	1885.86	3872.49	732.851	2502.95	3046.95	3647.67	2255.92	2192.34	2828.74	3951.79	2305.85	1372.55	214.299	1736.99	4877.54	1216.41	4425.18	4193.77	2928.35	4953.48	3364.44	3056.13	720.549	2361.4	2383.58	2787.41	NaN	2495.39	2053.99	2339.88	2557.57	2892.8	2555.06	2551.69	3107.66	2205.41	3642.32	2660.5	4617.47	2401.9	3189.66	2835.83	2904.45
7.66667	215.306	2627.37	1806.44	4199.6	1702.89	660.416	1930.54	3893.57	729.456	2606.15	3187.14	3861.17	2370.67	2252.37	2804.7	3913.77	2368.11	1450.33	213.886	1789.69	5032.37	1327.92	4670.29	4421.91	3096.06	5169.98	3507.57	3261.7	751.249	2520.66	2490.05	2872.78	NaN	2560.26	2112.97	2477.27	2679.91	2943.13	2668.9	2684.42	3265.83	2262.54	3762.43	2730.63	4748.15	2599.39	3212.09	2898.64	2941.62
7.75	215.669	2708.95	1920.56	4281.19	1742.03	658.182	2003.15	3971.18	726.863	2639.55	3273.84	3994.62	2461.83	2283.34	2857.76	3854.22	2382.94	1525.92	214.793	1845.49	5224.83	1424.13	4932.47	4524.74	3169.99	5406.04	3525.61	3403.4	772.591	2563.7	2593.89	2960.79	NaN	2610.4	2178.79	2560.96	2804.88	2992.38	2775.4	2765.68	3458.32	2298.71	3693.28	2788.22	4942.03	2791.12	3258.16	2973.43	3074.21
7.83333	215.816	2788.26	2084.09	4545.03	1752.16	658.541	2103.1	4088.95	721.894	2636.12	3406.35	4133.01	2572.35	2435.16	2943.7	3867.47	2350.41	1610.52	212.27	1913.89	5550.77	1403.44	5047.72	4646.16	3277.43	5702.6	3666.78	3579.32	847.769	2559.71	2703.6	3041.98	NaN	2656.73	2286.69	2699.78	2958.17	3080.04	2991.97	2868.52	3626.79	2381.36	4047.57	2876.36	5173.65	3082.35	3287.04	3008.98	3212.53
7.91667	216.014	2788.76	2257.83	4631.59	1823.14	654.263	2100.73	4153.92	719.335	2736.82	3554.52	4127.63	2652.39	2453	3028.98	3739.94	2395.25	1660.75	215.569	1972.72	5734.51	1460.93	5185.37	4720.49	3387.06	6033.23	3783.01	3845.48	830.425	2540.31	2839.82	3107.4	NaN	2842.57	2424.88	2847.32	3141.09	3142.12	3087.3	2920.35	3700.66	2479.98	4175.51	2986.71	5280.1	3228.24	3311.78	3071.97	3295.27
8	216.477	2871.91	2347.16	4910	1857.37	651.913	2238.96	4300.37	716.884	2874.15	3667.06	4282.2	2665.56	2468.37	3202.91	3941.7	2355.91	1697.68	216.836	2080.97	5938.27	1531.43	5140.08	4983.54	3487.31	6209.51	3821.69	4029.9	861.589	2581.44	2921.84	3148.61	NaN	2918.56	2489.81	2923.69	3252.07	3239.95	3295.36	3061.82	3740.9	2572.85	4322.76	3174.68	5434.1	3355.08	3297.36	3094.93	3398.86
8.08333	217.376	2941.09	2405.42	5086.45	1917.28	651.757	2276.21	4379.03	712.983	2896.18	3644.2	4244.93	2738.62	2517.79	3328.06	4065.18	2404.24	1813.53	216.85	2205.09	5929.83	1664.99	5154.68	5162.41	3639.9	6177.25	3889.71	4144.27	855.939	2679.12	3022.13	3210.64	NaN	2922.4	2593.45	2954.16	3427.42	3323.75	3394.04	3093.75	3744.08	NaN	4423.71	3264.11	5636.65	3383.58	3398.41	3224.51	3371.66
8.16667	217.513	3021.6	2478.3	5203.48	1974.83	651.732	2383.33	4491.31	710.733	2910.85	3674.39	4191.17	2801.57	2548.02	3381.72	4228.17	2503.97	1833.71	217.421	2321.51	5992.8	1759.29	5042.54	5285.81	3850.94	6189.34	4026.64	4426.43	876.411	2797.14	3114.32	3347.59	NaN	3092.34	2730.76	3078.11	3490.03	3436.8	3668.02	3150.3	3750.85	NaN	4500.35	3463.11	5761.62	3589.74	3453.02	3359.17	NaN
8.25	217.215	3062.18	2533.01	5197.3	2014.78	648.453	2477.71	4493.34	708.671	2786.65	3867.79	4062.09	2923.48	2650.71	3469.2	4381.44	2622.86	1907.48	217.256	2330.09	6297.7	1911.21	5168.18	5403.06	4136.08	6220.08	4186.67	4627.48	927.124	2936.18	3174.82	3497.62	NaN	3156.73	2844.85	3128.56	3699.93	3491.6	3664.61	3338.99	3971.12	NaN	4645.26	3613.99	5900.54	3744.76	3682.84	3495.09	NaN
8.33333	218.367	3011.78	2606.82	5227.49	2111.82	647.357	2546.91	4509.74	706.458	2721.06	4030.76	4182.8	2884.03	2763.4	3635.2	4500.54	2720.34	1941.87	218.015	2454.46	6425.69	2044.65	5219.89	5417.6	4312.97	6227.62	4400.61	4993.36	979.578	3016.93	3225.84	3495.68	NaN	3159.95	2963.74	3190.03	3846.14	3548.36	3668.59	3464.6	4049.3	NaN	4801.22	3686.68	6087.05	3826.36	3768.37	3643.54	NaN
8.41667	218.728	3078.67	2650.3	5158.66	2200.7	645.802	2637.23	4510.73	702.719	2949.33	4171.86	4016.57	2905.93	2879.33	3703.3	4554.57	2863.09	1985.23	218.107	2510.17	6387.04	2131.98	5174.19	5383.9	4441.64	6177.85	4543.49	5227.53	970.064	3136.75	3154.59	3548.29	NaN	3150.39	3104.61	3268.38	4001.63	3666.26	3651.4	3612.17	4169.27	NaN	4797.87	3659.63	6051.62	3893.02	3836.28	NaN	NaN
8.5	218.106	3182.75	2671.3	5236.8	2288.34	642.977	2676.02	4492.93	699.397	2939.38	4375.24	3809.28	2907.74	2919.68	3744.37	4729.52	2973.08	2038.51	218.419	2760.46	6583.84	2270.4	4942.97	5279.49	4557.46	6183.52	4695.3	5277.19	1029.26	3239.37	3176.42	3658.39	NaN	3271.38	3267.08	3440.18	4186.36	3710.67	3812.96	3771.67	4340.8	NaN	5029.88	3788.39	6081.32	4046.5	3916.53	NaN	NaN
8.58333	218.637	3295.89	2820.93	5394.9	2415.48	644.013	2736.42	4373.24	698.236	3012.07	4525.29	3564.67	2887.43	3108.81	3820.61	4851.95	3051.77	2029.42	218.951	2839.41	6273.34	2404.44	5020.19	5368.75	4735.89	6133.97	4900.05	5411.02	1085.64	3358.86	3139.14	3750.3	NaN	3291.84	3410.89	3611.45	4246.71	3813.59	3892.63	3886.8	4590.16	NaN	5150.67	3822.36	6031.4	4008.22	4021.61	NaN	NaN
8.66667	216.468	3382.82	2988.18	5387.81	2495.21	642.143	2679.32	4213.76	694.243	3190.87	4670.67	3589.79	2984.49	3204.94	3818.65	4937.09	3153.49	2043.74	218.62	2917.41	6448.89	2630.83	5107.29	5366.5	4907.55	6355.9	4983.46	5345.45	1121.8	3461.66	3130.69	3731.78	NaN	3397.59	3490.07	3771.52	4310.77	3976.37	4007.82	3935.58	4642.77	NaN	5270.07	3861.31	6250.5	4265.67	4105.8	NaN	NaN
8.75	216.944	3532.41	3202.74	5536.39	2620.04	639.761	2690.87	3919.37	692.88	3235.62	4877.49	3668.53	3110.14	3336.69	3797.87	4846.58	3237.71	2056.05	219.692	3064.44	6333.39	2713.62	5156.98	5433.8	5032.24	6526.45	5149.41	5641.87	1068.11	3542.14	3122.68	3828.05	NaN	3544.72	3617.64	3930.43	4427.03	4161.3	4095.83	4006.13	4646.5	NaN	5432.9	3926.68	5995.65	4391.39	4158.78	NaN	NaN
8.83333	217.332	3632.2	3327.96	5763.52	2661.42	639.822	2672.4	3931.72	690.047	3273.54	4967.05	3838.76	3177.81	3504.42	3867.53	4930.69	3285.01	2100.68	219.461	3219.63	6355.53	2878.2	5327.7	5274.22	5207.56	6699.17	5286.76	5940.54	1108.83	3611.01	3109.17	3896.76	NaN	3606.88	3723.61	4081.75	4574.89	4251.86	4239.53	4122.68	4908.52	NaN	5543.66	4084.94	5907.8	4673.33	4320.48	NaN	NaN
8.91667	217.673	3750.05	3558.4	5925.39	2764.44	636.634	2672.93	4009.54	690.04	3398.45	5141.25	3844.06	3397.03	3624.39	3926.64	4932.15	3318.51	2017.78	219.634	3297.24	6346.9	2984.4	5442.51	5372.81	5275.93	6676.34	5306.11	6109.54	1210.65	3621.44	3152.73	3927.16	NaN	3620.61	3892.94	4105	4644.21	4268	4296.58	4171.07	4911.72	NaN	5566.48	4058.79	5864.33	4832.27	NaN	NaN	NaN
9	217.972	3880.91	3674.91	6094.24	2838.01	636.709	2641.31	4175.74	688.267	3453.07	5243.72	4023.69	3553.78	3809.44	3865.46	5055	3409.08	2012.34	219.372	3445.22	6584.62	3115.71	5514.59	5412.63	5232.24	6800.76	5374.16	6279.25	1222.78	3621.68	3052.51	3917.27	NaN	3708.72	3835.8	4247.21	4773.76	4311.36	4622.57	4196.51	5139.96	NaN	5645.17	4135.22	5647.07	4832.69	NaN	NaN	NaN
9.08333	218.525	4031.76	3843.04	6160.55	2874.79	636.047	2742.93	4335.97	686.419	3552.53	5302.34	4155.64	3672.26	3910.72	3800.97	4900.91	3427.06	1964.24	219.83	3488.42	6662.17	3214.25	5666.14	5647.74	5311.43	7011.51	5359.42	6467.65	1259.76	3634.61	3153.42	4110.09	NaN	3927.28	3897.52	4229.32	4869.53	4359.82	4678.01	4389.61	5226.11	NaN	5730.65	4156.9	5765.54	5096.47	NaN	NaN	NaN
9.16667	218.846	4124.3	3949.74	6248.31	2898.24	634.525	2955.88	4541.35	683.986	3642.42	5390.9	4302.24	3746.57	4100.88	3868.8	4931.25	3445.59	2014.12	219.84	3542.99	6949.4	3324.72	5544.07	5716.92	5360.05	7140.46	5490.88	6661.65	1247.45	3635.32	3267.02	4086.87	NaN	3982.46	3993.5	4375.62	4921	4482.48	4926.78	4409.06	5121.88	NaN	5799.3	4219.68	5984.83	5278.8	NaN	NaN	NaN
9.25	219.134	4215.44	4081.52	6452.8	3016.33	632.132	3070.11	4689.12	684.129	3688.34	5405.18	4388.17	3773.01	4293.95	4058.48	4815.67	3381.37	2082	220.12	3770.04	7014.49	3399.27	5578.85	5790.21	5304.53	7193.97	5405.35	6758.9	1276.11	NaN	3381.14	3939.83	NaN	4092.08	3972.58	4370.22	5025.66	4454.72	4914.84	4420.68	5069.92	NaN	5808.32	4294.07	6018.97	5410.36	NaN	NaN	NaN
9.33333	219.323	4308.52	4151.31	6496.65	3035.46	631.705	3170.32	4724.08	681.912	3704.99	5344.95	4413.53	3890.69	4395.43	4241.31	4664.38	3346.39	2150.62	219.658	3723.62	6972.42	3505.93	5477.66	5883.63	5384.36	7139.84	5387.56	6951.6	1404.06	NaN	3493.85	3974.9	NaN	4345.54	4026.5	4312.22	5129.56	4495.24	5068.94	4384.84	4959.34	NaN	5927.45	4248.09	5994.59	5333.73	NaN	NaN	NaN
9.41667	220.146	4287.41	4332.81	6717.36	2937.4	630.868	3264.05	4813.31	680.99	3838.48	5293.07	4572.88	4032.41	4441.35	4335.24	4583.81	3304.21	2178.69	220.721	3776.8	7217.24	3633.42	5419	5956.05	5568.72	7142.85	5584.08	7327.73	1519.38	NaN	3600.69	4058.77	NaN	4480.75	4024.64	4266.79	5086.86	4468.84	5196.23	4477.44	5016	NaN	6061.77	4326.28	6100.12	5448.5	NaN	NaN	NaN
9.5	220.214	4525.08	4303.3	6779.88	3000.11	629.656	3375.39	4885.27	678.524	3798.38	5188.99	4470.68	4082.04	4476.76	4525.75	4525.52	3223.43	2251.09	221.705	3955.41	7348.87	3756.44	5432.91	6026.15	5777.95	7205.96	5486.02	7499.74	1541.99	NaN	3665.93	4124.73	NaN	4585.8	4252.1	4230.87	5152.4	4394.1	5264.25	4653.85	5079.31	NaN	6043.65	4412.1	6273.62	5418.05	NaN	NaN	NaN
9.58333	220.467	4658.81	4536.7	7016.55	3052.01	627.733	3497.04	4985.22	675.827	3823.4	5268.04	4427.7	4150.02	4443.56	4672.5	4714.28	3145.65	2309.67	221.442	4128.52	7552.47	3895.62	5306.58	5953.84	5870.31	7165.48	5429.12	7656.64	1509.63	NaN	3732.14	4166.71	NaN	4705.2	NaN	4308.44	5130.33	4387.28	5096.35	4624.86	5092.6	NaN	6021.71	4416.43	6325.13	5451.08	NaN	NaN	NaN
9.66667	220.829	4776.57	4444.09	7144.5	3174.89	627.663	3439.62	5007.63	672.96	3812.16	5243.28	4357.32	4152.43	4324.06	4919.97	4816.76	3174.23	2384.62	217.897	4232.05	7740.17	3989.54	5086.94	5998.34	5988.47	7236.94	5573.26	7663.77	1450.49	NaN	3828.62	4189.67	NaN	4796.96	NaN	4259.38	5091.49	4380.83	5091.8	4697.4	5092.26	NaN	6115.53	4468.47	6267.68	5544.32	NaN	NaN	NaN
9.75	220.95	4881.66	4585.5	7190.21	3261.46	625.253	3550.45	4972.42	674.519	3781.91	5171.25	4280.88	4101.34	4315.24	4950.4	4922.69	3270.42	2444.7	221.005	4268.88	7846.47	4347.1	5037.81	5938.82	6188.82	7247.81	5648.61	7902.63	1515.19	NaN	3823.76	4268.99	NaN	4765.64	NaN	4414.49	5028.74	4272.79	5143.39	4767.1	5217.56	NaN	6171.08	4593.73	6339.34	5704.19	NaN	NaN	NaN
9.83333	221.671	4949.58	4602.2	7294.83	3247.84	624.743	3563.27	4975.64	670.1	3664.57	5056.84	4268.36	4105.17	4163.54	5159.56	5119.51	3433.14	2409.49	221.581	4407.03	7900.96	4500.03	5052.74	5995.23	6261.57	7181.68	5727.41	8157.09	1638.94	NaN	3806.07	4370.41	NaN	4876.41	NaN	4529.69	5073.62	4231.74	5268.06	4781.03	5347.54	NaN	6232.72	4698.17	6398.37	5696.76	NaN	NaN	NaN
9.91667	221.86	4933.32	4650.99	7486.23	3266.44	625.632	3513.9	4880.57	666.652	3630.55	5081.44	4188.39	4034.72	4072.41	5439.87	5278.52	3561.1	2445.38	221.939	4596.6	7877.59	4704.25	5236.32	5855.9	6399.95	7052.6	5927.15	8311.02	1624.58	NaN	3805.67	4587.42	NaN	4825.89	NaN	4493.35	4951.09	4165.12	5159.93	4919.63	5535.11	NaN	6250.69	4684.23	6403.32	5637.87	NaN	NaN	NaN
10	222.184	4933.33	4553.47	7653.49	3327.54	622.578	3386.02	4761.82	667.644	3564.13	5007.69	4154.13	4072.92	3938.61	5584.13	5464.47	3665.13	2457.61	221.59	4784.49	7884.63	4914.27	5511.98	5864.9	6374.9	6887.68	5997.74	8583.62	1687.08	NaN	3757.65	4679.63	NaN	4856.55	NaN	4540.32	5013.62	4294.42	5172.66	4873.33	5569.94	NaN	6206.8	4791.37	6488.9	5426.49	NaN	NaN	NaN
10.0833	222.539	4930.79	4527.07	7685.76	3361.12	622.65	3372.49	4663.67	666.222	3751.26	5021.75	3935.26	4041.29	3911.03	5780	5669.18	3742.24	2462.07	222.029	4929.93	7883.25	5135.14	5626.69	5760.33	6621.41	6930.67	6119	8525.48	1648.88	NaN	3721.57	4667.37	NaN	4788.79	NaN	4621.93	4765.04	4309.72	5048.01	4800.99	5694.53	NaN	6274.41	4804.8	6472.66	5515.94	NaN	NaN	NaN
10.1667	223.044	5036.47	4674.44	7710.5	3442.08	623.339	3365.83	4362.7	662.962	3692.77	5128.65	3854.44	4036.73	3906.79	6062.04	5774.23	3885.26	2448.47	221.28	5076.82	8298.9	5382.16	5660.63	5724.34	6694.21	7076.26	6192.49	8355.57	1626.85	NaN	3672.99	4667.55	NaN	4862.73	NaN	4768.96	4842.83	4403.94	5007.05	4614.74	5859.39	NaN	6222.37	4792.37	6328.81	5530.51	NaN	NaN	NaN
10.25	223.462	5142.82	4834.96	7798.2	3506.76	622.755	3311.3	4545.48	666.95	3761.54	5218.07	3767.88	4208.49	4108.49	6290.18	5941.52	3937.51	2472.37	221.366	5066.36	7890.85	5381.6	5618.98	5883.73	6623.3	7023.76	6243.79	8553.86	1697.24	NaN	3639.86	4711.15	NaN	4820.67	NaN	4832.8	4845.57	4515.92	5170.1	4479.3	5744.77	NaN	6140.84	4695.52	6347.6	5594.62	NaN	NaN	NaN
10.3333	223.861	5088.7	4830.29	7702.53	3534.91	621.538	3359.16	4766.56	663.258	3857.48	5230.1	3583.81	4288.77	4295.52	6553.05	6296.71	4093.34	2450.79	220.639	5068.04	8020.52	5468.84	5545.56	5996.87	6685.68	7257.24	6247.82	8552.43	1540.91	NaN	3654.5	4734.23	NaN	NaN	NaN	4909.86	4974.89	4608.3	5247.29	4412.27	5673.14	NaN	6117.23	4641.6	NaN	5802.21	NaN	NaN	NaN
10.4167	224.262	5148.16	4902.26	7711.86	3469.32	621.423	3444.61	4632.52	662.659	3981.04	5085.34	3621.69	4408.88	4432.03	6879.09	6403.69	4148.03	2390.56	220.52	5261.11	8121.39	5532.89	5448.79	6074.82	6570.18	7225.8	6361.26	8537.49	1639.71	NaN	3528.76	4720.69	NaN	NaN	NaN	4755.32	5111.77	4646.69	5375.47	4431.76	5650.86	NaN	6219.45	4607.04	NaN	6007.77	NaN	NaN	NaN
10.5	224.325	5169.29	4956.83	7759.65	3591	619.733	3566.9	4852.65	662.653	4034	5099.78	3711.89	4641.24	4533.79	7182.61	6636.94	4277.08	2352.68	220.528	5244.19	8139.65	5511.58	5134.47	6173.43	6534.79	7299.72	6366.38	8679.56	1653.44	NaN	3622.4	4659.47	NaN	NaN	NaN	4867.66	5188.33	4628.91	5343.57	4341.54	5666.46	NaN	6279.49	4601.76	NaN	6138.22	NaN	NaN	NaN
10.5833	224.392	5074.98	5019.98	7757.2	3662.4	618.648	3701.06	4841.45	661.546	4072.76	5263.1	3754.83	4823.46	4649.44	7458.41	6740.6	4331.14	2324.25	220.479	5267.79	8323.44	5662.17	5028.73	6119.1	6410.18	7333.89	6572.15	9037.51	1581.71	NaN	3748.52	4523.79	NaN	NaN	NaN	4963.58	5241.32	4700.09	5314.38	4185.47	5676.64	NaN	6405.76	4636.86	NaN	6044.69	NaN	NaN	NaN
10.6667	224.578	4927.44	5073.64	7795.01	3663.86	619.913	3815.47	5018.01	659.402	4108.77	5329.4	3844.71	4932.19	4903.51	7675.51	6776.08	4343.2	2369.05	220.659	5318.97	7937.4	5737.92	4848.97	6097.67	6311.85	7330.57	6281	9093.35	1487.77	NaN	3856.78	4456.21	NaN	NaN	NaN	4882.95	5169.92	4754.01	5422.95	4163.14	5512.33	NaN	6517.49	4605.47	NaN	6058.62	NaN	NaN	NaN
10.75	224.968	4955.67	5272.11	7677.24	3723.16	617.099	3910.29	5152.18	658.553	4106.19	5463.5	3946.21	5121.58	5009.23	7841.05	6657.09	4333.64	2385.82	220.482	5338.61	7933.76	5778.84	4613.02	6109.09	6335.11	7297.11	6306.2	9329.73	1600.99	NaN	3947.55	4445.73	NaN	NaN	NaN	4820.96	5029.53	4676.19	5465.07	4230.05	5130.82	NaN	6546.36	4390.79	NaN	6040.14	NaN	NaN	NaN
10.8333	225.226	4903.26	5302.08	7709.33	3873.93	617.305	3994.35	5313.44	656.278	4136.93	5613.85	4004.63	5323.66	5076.28	7970.34	6649.85	4315.26	2496.88	220.227	5357.35	8097.6	5756.37	4447.63	6002.25	6222.55	7124.43	6538.78	9621.63	1632.54	NaN	3934.4	4222.16	NaN	NaN	NaN	4769.82	4993.3	4655.3	5570.58	4192.72	5444.69	NaN	6629.08	4466.39	NaN	NaN	NaN	NaN	NaN
10.9167	226.006	4956.05	5426.8	7721.02	3932.32	614.982	3984.49	5473.36	657.485	4181.37	5717.1	4169.41	5542.36	5157.03	7983.71	6643.2	4358.57	2519.44	220.057	5539.36	8020.12	5699.8	4587.94	6002.08	6023.49	7065.33	6646.95	9751.76	1601.58	NaN	4054.84	NaN	NaN	NaN	NaN	4680.32	4884.6	4644.32	5494.84	4294.45	5386.89	NaN	6764.55	4464.91	NaN	NaN	NaN	NaN	NaN
11	225.969	4608.9	5451.64	7676.2	3966.88	614.117	4066.46	5661.68	654.883	4192.43	5812.1	4234.63	5678.29	5215.11	7954.96	6691.61	4410.36	2548.42	219.67	5672.28	8167.67	5686.4	4630.06	5952.15	6199.9	7115.2	6779.7	9692.99	1572.11	NaN	4133.16	NaN	NaN	NaN	NaN	4727.94	5094.14	4485.53	5542.45	4351.21	5552.72	NaN	6903.94	4655.27	NaN	NaN	NaN	NaN	NaN
11.0833	225.758	4761.98	5520.7	7864.6	4019.4	614.39	4113.2	5685.46	653.659	4272.87	5948.36	4295.14	5765.61	5199.03	7830.25	6615.14	4306.08	2585	219.714	5853.27	8227.47	5799.74	4721.16	5842.95	6289.14	6937.26	6685.3	10001.3	1541.65	NaN	4221.73	NaN	NaN	NaN	NaN	4964.95	5049.17	4399.72	5430.18	4519.1	NaN	NaN	6958.31	4749.38	NaN	NaN	NaN	NaN	NaN
11.1667	225.907	4851.57	5491.98	7884.91	4014.75	613.597	4188.54	5686.33	653.477	4220.81	6163.53	4330.97	5922.21	5387.28	7756	6419.58	4322.69	2671.04	219.239	6014.07	8189.73	5849.51	4762.36	5726.8	6250.77	NaN	6777.79	9939.53	1636.4	NaN	4221.48	NaN	NaN	NaN	NaN	4846.65	5119.28	4255.24	5252.02	4630.26	NaN	NaN	6819.76	4815.52	NaN	NaN	NaN	NaN	NaN
11.25	226.372	4930.59	5808.52	7847.08	4025.2	611.48	4025.43	5614.86	652.705	4107.69	6227.67	4302.4	5844.82	5392.91	7783.82	6173.77	4221.75	2762.6	219.193	6053.53	8263.12	5740.56	4750.7	5681.63	6316.14	NaN	6774.89	9866.06	1674.94	NaN	4161.35	NaN	NaN	NaN	NaN	4898.83	5154.86	4172.05	5362.91	4746.18	NaN	NaN	6951.32	4643.75	NaN	NaN	NaN	NaN	NaN
11.3333	227.046	4892.98	5811.64	7702.75	4036.11	609.889	3898.18	5637.16	649.543	3985.03	6354.52	4157.69	5900.09	5449.64	8025	6200.22	4324.89	2793.67	219.59	6176.85	8376.47	5719.29	4744.22	5567.94	6400.66	NaN	6882.39	9921.58	1661.11	NaN	4059.86	NaN	NaN	NaN	NaN	5043.12	5059.65	4279.32	5374.05	4745.19	NaN	NaN	6944.72	4634.28	NaN	NaN	NaN	NaN	NaN
11.4167	227.185	4996.79	5854.09	7554.05	4106.34	610.63	3851.29	5556.18	650.046	3877.72	6437.23	4059.41	5907.43	5469.17	8344.92	6344.6	4412.55	2859.46	219.466	6284.75	8549.24	5785.9	4662.45	5436.36	6481.1	NaN	7190.14	10051.4	1760.08	NaN	4013.82	NaN	NaN	NaN	NaN	5097.02	4909.6	4330.96	5286.49	4740.31	NaN	NaN	7100.3	4591.19	NaN	NaN	NaN	NaN	NaN
11.5	227.338	5059.65	5792.93	7464.66	4104.05	609.538	3850.68	5701.38	647.731	3903.67	6522.98	3888.26	5961.37	5482.07	8462.47	6527.65	4475.18	2954.51	219.375	6402.4	8704.64	5992.99	4721.69	5499.18	6500.42	NaN	7324.52	10177.3	1820.77	NaN	3985.73	NaN	NaN	NaN	NaN	5135.07	4915.76	4495.25	5546.92	4746.13	NaN	NaN	7220.69	4572.75	NaN	NaN	NaN	NaN	NaN
11.5833	227.799	5186.56	5708.3	7436.93	4115.24	610.095	3995.71	5346.73	646.572	3958.26	6516.51	3728.08	5998.06	5454.21	8723.36	6748.46	4670.56	2963.66	219.25	6266.24	8734.5	6043.93	4745.01	5452.23	6531.62	NaN	7233.83	10023.3	1772.48	NaN	4042.55	NaN	NaN	NaN	NaN	5128.88	5024.57	4625.83	5678.56	4678.6	NaN	NaN	7154.26	4335.43	NaN	NaN	NaN	NaN	NaN
11.6667	228.234	5143.53	5597.46	7343.03	4164.86	607.135	4108.08	4979.28	645.135	3847.77	6407.69	3531.06	5973.31	5484.8	8859.28	6981.14	4677.15	2980.19	218.769	6147.65	8649.87	6058.87	4680.19	5502.63	6475.53	NaN	7308.85	9958.85	1833.04	NaN	3927.93	NaN	NaN	NaN	NaN	5152.51	5108.21	4494.7	5675.9	4639.96	NaN	NaN	7131.08	4210.71	NaN	NaN	NaN	NaN	NaN
11.75	228.548	5252.78	5546.55	7267.27	4157	607.709	4237.57	4662.21	643.925	3914.05	6462.47	3468.27	5623.23	5435.13	9107.88	7111.62	4814.29	3063.07	218.799	6116.49	8699.5	6174.73	4616.26	5601.88	6425.48	NaN	7271.12	9860.41	1884.73	NaN	3906.42	NaN	NaN	NaN	NaN	5131.55	5134.36	4600.43	5903.85	4604.43	NaN	NaN	7256.23	4007.56	NaN	NaN	NaN	NaN	NaN
11.8333	228.978	5447.73	5467.82	7389.08	4123.96	607.364	4378.11	4731.49	643.73	4077.59	6350.31	3429.02	5321.14	5368.2	9097.68	7360.5	5002.13	3020.69	218.844	5982.88	8803.32	6285.59	4468.49	5518.45	6366.05	NaN	7368.27	9714.91	1891.18	NaN	3831.74	NaN	NaN	NaN	NaN	5021.6	5275.05	4563.45	5987.33	4501.37	NaN	NaN	7244.85	4059.15	NaN	NaN	NaN	NaN	NaN
11.9167	229.261	5381.38	5424.09	7487.92	4104.36	605.205	4523.66	4839.54	642.019	4212.42	6182.81	3419.25	5230.19	5372.41	9308.94	7549.03	5053.44	3021.5	219.201	6004.7	8897.24	6409.19	4384.25	5417.98	6311.22	NaN	7221.38	9705.02	1875.37	NaN	3897.89	NaN	NaN	NaN	NaN	4949.82	5375.61	4510.21	5896.07	4470.93	NaN	NaN	7380.77	3825.13	NaN	NaN	NaN	NaN	NaN
12	229.548	5303.69	5254.83	7544.04	4094.91	605.569	4672.28	4891.34	640.459	4411.5	6124.97	3466.49	5417.5	5521.85	9473	7843.4	5056.35	3004.57	219.302	5996.79	9041.98	6556.23	4243.65	5355.1	6128.54	NaN	7639.58	9624.48	1898.62	NaN	3918.91	NaN	NaN	NaN	NaN	4938.97	5342.12	4381.6	6108.79	4392.81	NaN	NaN	7426.37	3794.73	NaN	NaN	NaN	NaN	NaN
12.0833	230.085	5460.4	5152.69	7553.65	4028.64	602.275	4794.51	4961.25	639.899	4589.59	6048.31	3524.32	5557.68	5602.68	9739.74	7947.19	5079.53	2975.18	219.973	6098.15	8989.8	6696.74	4276.72	5254.74	6087.18	NaN	7642.36	9990.74	1895.67	NaN	4051.73	NaN	NaN	NaN	NaN	5016.53	5459.09	4302.85	6194.85	4449.79	NaN	NaN	7522.19	NaN	NaN	NaN	NaN	NaN	NaN
12.1667	230.343	5512.7	5128.19	7470.96	3961.58	603.537	4951.57	4925.1	640.972	4742.02	6033.24	3655.12	5745.69	5687.2	9748.1	8409.56	5037.63	2972.28	220.202	6127.35	8977.01	6711.06	4378.72	5054.36	5865.65	NaN	7624.7	9746.67	1850.13	NaN	4029.88	NaN	NaN	NaN	NaN	4864.78	5470.57	NaN	6230.17	4474.2	NaN	NaN	7436.05	NaN	NaN	NaN	NaN	NaN	NaN
12.25	231.093	5510.6	5281.95	7354.85	3881.78	602.962	4985.37	4798.23	638.239	4881.3	5949.19	3721.19	5979.3	5762.9	9811.37	8732.56	4906.46	2936.24	220.075	6205.02	9120.37	6834.49	4599.39	4985.28	5913.15	NaN	7478.46	9816.44	1901.03	NaN	4036.03	NaN	NaN	NaN	NaN	4784.53	5542.22	NaN	6246.69	4590.55	NaN	NaN	7432.66	NaN	NaN	NaN	NaN	NaN	NaN
12.3333	231.461	5511.83	5100.64	7294.85	3811.62	603.356	4995.98	4828.81	636.687	5140.92	5746.66	3768.97	6273.36	6058.24	9754.88	8526.72	4775.41	2888.07	219.646	6407.39	9125.57	6990.35	4476.3	4980.28	5910.16	NaN	7346.96	9923.98	1891.5	NaN	3994.44	NaN	NaN	NaN	NaN	4788.66	5422.5	NaN	6274.32	4649.95	NaN	NaN	7519.36	NaN	NaN	NaN	NaN	NaN	NaN
12.4167	231.88	5567.83	5004.35	7211.41	3757.92	600.737	4816.5	4844.47	635.96	5274.98	5643.82	3910.83	6453.53	6387.79	9502.27	8662.74	4962.63	2879.4	219.731	6548.14	8923.27	6986.48	4555.79	4728.66	5798.33	NaN	7194.28	9896.4	1847.02	NaN	4125.96	NaN	NaN	NaN	NaN	4886.4	5402.74	NaN	6220.49	4771.18	NaN	NaN	7559.31	NaN	NaN	NaN	NaN	NaN	NaN
12.5	232.269	5456.13	4909.81	7150.03	3797.57	600	4872.78	4707.43	637.218	5498.34	5944.36	4000.55	6556.25	6576.13	9236.02	8750.96	5077.16	2960.87	219.795	6573.13	8908.01	7019.27	4611.63	4516.35	5923.42	NaN	7117.75	10181.5	1854.93	NaN	4103.37	NaN	NaN	NaN	NaN	4885.39	5520.52	NaN	5994.43	4814.62	NaN	NaN	7680.47	NaN	NaN	NaN	NaN	NaN	NaN
12.5833	232.677	5381.34	4974.79	7061.53	3855.61	599.289	4631.26	4547.05	635.065	5553.69	6078.59	4029.29	6717.62	6814.21	8712.82	8485	4708.97	3050.65	220.204	6606.54	9059.72	7084.5	4642.16	4325.44	6008.13	NaN	7046.9	10316.6	1922.12	NaN	4109.4	NaN	NaN	NaN	NaN	4930.67	5604.52	NaN	6322.44	4682.57	NaN	NaN	7709.31	NaN	NaN	NaN	NaN	NaN	NaN
12.6667	233.137	5292.57	5038.9	7037.92	3922.7	599.993	4376.95	4361.98	635.986	5890.69	6215.48	4149.22	6925.55	6965.65	8444.43	8529.61	4656.97	3231.84	220.089	6521.11	8944.32	7150.73	4569.09	4410.25	5979.16	NaN	7240.66	9901.2	1858.87	NaN	4118.84	NaN	NaN	NaN	NaN	5029.87	5635.33	NaN	6372.28	4762.92	NaN	NaN	7757.46	NaN	NaN	NaN	NaN	NaN	NaN
12.75	232.883	5222.75	5035.61	6953.69	3843.94	598.332	4285.42	4264.17	635.233	6016.83	6412.27	4234.55	7116.92	7269.32	8198.13	8731.13	4574.42	3328.97	220.248	6361.21	8707.04	7365.97	4540.98	4481.78	6042.01	NaN	7343.5	10318.7	1826.25	NaN	4136.16	NaN	NaN	NaN	NaN	4950.89	5618.27	NaN	6414.01	4804.79	NaN	NaN	7842.9	NaN	NaN	NaN	NaN	NaN	NaN
12.8333	233.667	5144.53	4996.62	7053.29	4032.02	598.112	4238.81	4148.75	634.471	6015.34	6696.33	4221.62	7136.39	7354.31	8062.85	8739.84	4501.24	3392.17	220.483	6161.16	8536.77	7234.64	4530.98	4413.74	6016.49	NaN	7125.3	10319.4	1841.26	NaN	4154.42	NaN	NaN	NaN	NaN	4866.75	5649.36	NaN	6261.54	4798.88	NaN	NaN	7786.39	NaN	NaN	NaN	NaN	NaN	NaN
12.9167	232.767	5172.79	5075.39	6918.19	4166.86	598.411	4439.42	3994.83	632.856	6207.2	6685.48	4244.43	7107.35	7920.09	8226.69	8726.25	4570.88	3479.67	220.988	6267.5	8589.91	7263.47	4555.17	4494.35	6168.5	NaN	7407.36	10391.8	1944.58	NaN	4176.66	NaN	NaN	NaN	NaN	4890.24	5541.7	NaN	6194.99	4719.81	NaN	NaN	7841.38	NaN	NaN	NaN	NaN	NaN	NaN
13	233.221	5079.51	5259.95	6947.59	4212.27	599.203	4552.53	3855.51	632.863	6172.92	6723.53	4181.39	7183.71	8119.3	8452.27	8549.42	4494.02	3550.14	220.732	6161.64	8625.54	7182.59	4321.77	4593.8	5995.5	NaN	7418.53	10151.6	2005.91	NaN	3925.8	NaN	NaN	NaN	NaN	4880.82	5569.58	NaN	6150.98	4833.24	NaN	NaN	7824.7	NaN	NaN	NaN	NaN	NaN	NaN
13.0833	233.435	4899.76	5368.72	7009.78	4338.89	598.047	4835.43	3943.19	633.282	6014.49	6772.51	4261.52	7155.07	8242.14	8376.94	8530.73	4627.92	3619.63	229.381	6136.35	8722.39	7164.82	4199.29	NaN	5742.77	NaN	7578.54	10268.4	2016.16	NaN	3900.94	NaN	NaN	NaN	NaN	4844.77	5591.8	NaN	6278.63	4932.57	NaN	NaN	7817.89	NaN	NaN	NaN	NaN	NaN	NaN
13.1667	233.973	4957.97	5385.19	7174.57	4338.5	597.225	5022.89	4062.12	634.35	5994.61	6977.77	4271.62	7210.22	8316.24	8480.82	8695.29	4682.38	3674.71	266.24	5942.26	8492.09	6986.65	3837.17	NaN	5600	NaN	7358.72	10244.5	1952.79	NaN	4046.32	NaN	NaN	NaN	NaN	4707.5	5381.66	NaN	6432.17	4858.6	NaN	NaN	7661.73	NaN	NaN	NaN	NaN	NaN	NaN
13.25	234.2	5065.05	5362.86	7191.91	4390.25	596.059	5224.7	4169.03	634.911	5609.98	7032.01	4237.91	7522.14	8304.99	8864.8	8644.52	4772.91	3633.55	296.718	6066.29	8510.33	6929.6	NaN	NaN	5541.01	NaN	7225.11	10576.7	1926.49	NaN	4153.39	NaN	NaN	NaN	NaN	4661.8	5481.68	NaN	6532.6	4796.01	NaN	NaN	7684.45	NaN	NaN	NaN	NaN	NaN	NaN
13.3333	234.7	5139.03	5290.41	7255.87	4470.37	595.312	5390.85	4260.05	635.878	5480.24	7089.15	4000.15	7328.63	8487.99	9040.22	8613.92	4879.83	3650.45	291.719	6118.02	8401.54	6881.75	NaN	NaN	5426.43	NaN	NaN	10575.7	1844.29	NaN	3946.79	NaN	NaN	NaN	NaN	4633.47	5424.56	NaN	6543.39	4805.78	NaN	NaN	7724.85	NaN	NaN	NaN	NaN	NaN	NaN
13.4167	235.268	5296.71	5355.02	7340.81	4566.98	595.032	5536.7	4214.18	637.126	5480.55	7052.82	3976.24	7334.08	8923.26	9359.19	8437.07	4943.24	3639.42	269.291	6145.9	8377.54	7016.28	NaN	NaN	NaN	NaN	NaN	10262.4	1967.77	NaN	3886.72	NaN	NaN	NaN	NaN	4189.43	NaN	NaN	6578.74	4628.95	NaN	NaN	7644.14	NaN	NaN	NaN	NaN	NaN	NaN
13.5	235.522	5425.59	5323.51	7357.61	4659.15	593.676	5556.37	4252.73	638.084	5282.4	6915.19	4067.51	7197.25	9160.27	9441.24	8306.12	4984.83	3548.81	260.222	6335.15	8269.84	7081.92	NaN	NaN	NaN	NaN	NaN	9784.5	1930.2	NaN	3956.56	NaN	NaN	NaN	NaN	4257.34	NaN	NaN	6687.18	4693.21	NaN	NaN	7698.96	NaN	NaN	NaN	NaN	NaN	NaN
13.5833	236.082	5405.74	5440.8	7303.36	4758.42	594.913	5705.33	4386.29	640.134	5487.46	7075.25	4059.45	7483.58	9388.76	9661.34	8509.86	4938.11	3530.08	258.26	6103.44	7671.76	7117	NaN	NaN	NaN	NaN	NaN	9501.13	1810.28	NaN	4055.35	NaN	NaN	NaN	NaN	4398.29	NaN	NaN	6533.38	4839.18	NaN	NaN	7691.04	NaN	NaN	NaN	NaN	NaN	NaN
13.6667	236.542	5610.03	5302.99	7261.62	4802.11	592.025	5763.33	4468.45	640.3	5728.97	6992.81	3996.71	7629.19	9673.62	9625.7	8818.65	4992.1	3700.25	256.477	5802.18	8455.42	6999.2	NaN	NaN	NaN	NaN	NaN	9187.21	1976.1	NaN	3956.02	NaN	NaN	NaN	NaN	4467.43	NaN	NaN	6143.71	4817.22	NaN	NaN	7695.04	NaN	NaN	NaN	NaN	NaN	NaN
13.75	236.937	5682.57	5374.8	7229.23	4839.02	592.8	5832.02	4527.88	642.75	5703.56	6853.98	4022.52	7859.78	9688.67	9702.51	8813.01	5017.76	3798.65	253.668	5679.06	8575.52	7019	NaN	NaN	NaN	NaN	NaN	8814.01	1710.86	NaN	3957.76	NaN	NaN	NaN	NaN	4584.58	NaN	NaN	5852.4	4894.21	NaN	NaN	7649.88	NaN	NaN	NaN	NaN	NaN	NaN
13.8333	237.506	5657.05	5290.61	7183.79	4939.63	589.646	5864.16	4599.14	642.249	5938.15	6952.95	4058.4	8185.79	9637.66	9768.09	9182.77	5093.74	3829.79	252.093	5626.36	8718.54	7050.07	NaN	NaN	NaN	NaN	NaN	8814.78	1394.47	NaN	3901.36	NaN	NaN	NaN	NaN	NaN	NaN	NaN	5870.88	5052.04	NaN	NaN	7654.33	NaN	NaN	NaN	NaN	NaN	NaN
13.9167	237.649	5752.12	5201.51	7222.78	4985.38	592.123	5831.02	4633.93	643.781	6055.15	6785.44	4086.41	8300.14	9526.55	9600.54	9297.27	5175.55	3986.08	254.988	5512.81	8902.28	7052.87	NaN	NaN	NaN	NaN	NaN	8788.49	1679.06	NaN	3887.06	NaN	NaN	NaN	NaN	NaN	NaN	NaN	5988.61	5028.2	NaN	NaN	7627.51	NaN	NaN	NaN	NaN	NaN	NaN
14	238.017	5833.22	5073.52	7185.34	4964.21	589.927	5869.8	4823.62	642.583	6218.69	6444.5	4099.06	8644.43	9457.26	9564.16	9520.93	5074.99	4184.5	253.531	5444.65	8818.91	7138.18	NaN	NaN	NaN	NaN	NaN	8610.76	1708.96	NaN	3953.06	NaN	NaN	NaN	NaN	NaN	NaN	NaN	6093.42	5011.52	NaN	NaN	7626.84	NaN	NaN	NaN	NaN	NaN	NaN
14.0833	238.425	5730.92	4930.76	7136.74	4893.04	589.473	5958.85	4852.44	644.638	6473.25	6284.85	4060.24	8906.26	9384.66	9148.49	9483.17	4896.79	4248.41	252.297	5116.36	8910.05	6988.23	NaN	NaN	NaN	NaN	NaN	8519.25	1933.61	NaN	3971.23	NaN	NaN	NaN	NaN	NaN	NaN	NaN	6078.71	4966	NaN	NaN	7688.74	NaN	NaN	NaN	NaN	NaN	NaN
14.1667	238.976	5721.94	5093.19	7331.64	4926.27	589.372	5962.35	4610.9	644.581	6606.35	6037.46	4174.01	9138.13	9685.48	9089.59	9580.02	4741.85	4354.35	249.284	4861.66	8916.55	7074.03	NaN	NaN	NaN	NaN	NaN	8388.92	1710.1	NaN	3967.72	NaN	NaN	NaN	NaN	NaN	NaN	NaN	6016.41	4828.84	NaN	NaN	7632.73	NaN	NaN	NaN	NaN	NaN	NaN
14.25	239.324	5666.1	5049.28	7514.95	4969.24	590.064	5709.31	4604.68	645.894	6783.55	5984.94	4301.62	9267.24	9624.2	9003.46	9544.23	4698.29	4596.48	247.562	4625.76	8976.1	7209.2	NaN	NaN	NaN	NaN	NaN	8203.96	1748.05	NaN	3990.24	NaN	NaN	NaN	NaN	NaN	NaN	NaN	NaN	4683.71	NaN	NaN	7573.69	NaN	NaN	NaN	NaN	NaN	NaN
14.3333	239.686	5704.8	5125.21	7508.83	5074.16	591.663	5681.96	4546.88	648.276	6933.98	6086.13	4403.09	9315.58	9656.81	8852.79	9407.89	4810.51	4731.71	244.864	4521.26	8868.05	NaN	NaN	NaN	NaN	NaN	NaN	8539.37	1803.24	NaN	3979.73	NaN	NaN	NaN	NaN	NaN	NaN	NaN	NaN	4493.67	NaN	NaN	7580.06	NaN	NaN	NaN	NaN	NaN	NaN
14.4167	240.237	5710.07	5041.16	7446.18	5093.63	589.628	5824.32	4517.82	648.939	7020.02	6219.27	4473.23	9429.76	9873.05	8909.16	9293.42	4876.79	4947.94	231.122	4587	8771.46	NaN	NaN	NaN	NaN	NaN	NaN	8009.73	1748.57	NaN	NaN	NaN	NaN	NaN	NaN	NaN	NaN	NaN	NaN	4496.47	NaN	NaN	7581.51	NaN	NaN	NaN	NaN	NaN	NaN
14.5	240.962	5694.98	5036.18	7604.18	5074.41	588.93	6016.66	4702.66	653.944	7172.35	6443.62	4553.95	9517.22	10080.3	9134.27	9424.44	5043.01	5045.42	246.665	4664.06	8869.68	NaN	NaN	NaN	NaN	NaN	NaN	NaN	NaN	NaN	NaN	NaN	NaN	NaN	NaN	NaN	NaN	NaN	NaN	4383.09	NaN	NaN	7571.3	NaN	NaN	NaN	NaN	NaN	NaN
14.5833	241.402	5709.57	5082.22	7533.04	5054.45	589.964	6175.45	4618.77	654.952	7103.5	6613.39	4479.9	9593.93	10453	9139.65	9268.23	5107.96	5018.61	249.927	4740.28	8732.85	NaN	NaN	NaN	NaN	NaN	NaN	NaN	NaN	NaN	NaN	NaN	NaN	NaN	NaN	NaN	NaN	NaN	NaN	4370.93	NaN	NaN	7547.42	NaN	NaN	NaN	NaN	NaN	NaN
14.6667	242.084	5739.18	5203.73	7618.06	5119.44	590.052	6290.22	4725.71	NaN	NaN	NaN	NaN	NaN	NaN	NaN	NaN	NaN	NaN	251.942	4827.16	8699.58	NaN	NaN	NaN	NaN	NaN	NaN	NaN	NaN	NaN	NaN	NaN	NaN	NaN	NaN	NaN	NaN	NaN	NaN	4471.89	NaN	NaN	7392.57	NaN	NaN	NaN	NaN	NaN	NaN
14.75	242.054	5580.86	5238.07	7517.49	5099.58	589.384	6309.6	4630.1	NaN	NaN	NaN	NaN	NaN	NaN	NaN	NaN	NaN	NaN	252.763	4823.88	8849.44	NaN	NaN	NaN	NaN	NaN	NaN	NaN	NaN	NaN	NaN	NaN	NaN	NaN	NaN	NaN	NaN	NaN	NaN	4515.12	NaN	NaN	7351.25	NaN	NaN	NaN	NaN	NaN	NaN
14.8333	242.785	5545.02	5297.99	7539.17	5077.91	590.453	6332.41	4512.91	NaN	NaN	NaN	NaN	NaN	NaN	NaN	NaN	NaN	NaN	252.065	4880.11	8682.01	NaN	NaN	NaN	NaN	NaN	NaN	NaN	NaN	NaN	NaN	NaN	NaN	NaN	NaN	NaN	NaN	NaN	NaN	NaN	NaN	NaN	7351.9	NaN	NaN	NaN	NaN	NaN	NaN
14.9167	243.178	5642.39	5413.16	7572.84	5153.59	588.135	6417.24	4693.22	NaN	NaN	NaN	NaN	NaN	NaN	NaN	NaN	NaN	NaN	251.66	4969.6	8660.55	NaN	NaN	NaN	NaN	NaN	NaN	NaN	NaN	NaN	NaN	NaN	NaN	NaN	NaN	NaN	NaN	NaN	NaN	NaN	NaN	NaN	7436.58	NaN	NaN	NaN	NaN	NaN	NaN
15	243.593	5649.32	5461.32	7582.28	5216.03	588.765	6289.23	4630.49	NaN	NaN	NaN	NaN	NaN	NaN	NaN	NaN	NaN	NaN	251.843	4965.14	8800.93	NaN	NaN	NaN	NaN	NaN	NaN	NaN	NaN	NaN	NaN	NaN	NaN	NaN	NaN	NaN	NaN	NaN	NaN	NaN	NaN	NaN	7563.55	NaN	NaN	NaN	NaN	NaN	NaN
[truncated: 67 more columns]

## Sheet: 2h total
	Run 1			Run 2						Run 3					Run 4																														Run 5
		Budding events (hr)
		1	2		3	4	5	6	7		8	9	10	11		12	13	14	15	16	17	18	19	20	21	22	23	24	25	26	27	28	29	30	31	32	33	34	35	36	37	38	39	40		41	42	43	44
		1.58333	1.25		0.5	0.0833333	0.333333	1.75	1.58333		0.583333	0.5	0.583333	1		1.16667	0.25	0.916667	0.833333	0.833333	1.08333	0.166667	1.33333	1.08333	0.416667	0.833333	1.41667	0.833333	0.166667	0.916667	1.08333	0.833333	0.25	0.833333	0.833333	0.916667	0.916667	0.916667	0.833333	0.25	0.75	0.0833333	1.25	0.833333		1.41667	1.16667	1.33333	2.16667
		2.91667	3.08333		2.16667	2.16667	2.66667	2.91667	2.91667		1.75	2	1.83333	2.33333		2.16667	1.25	2	2	2	2.33333	1.16667	2.66667	2.08333	1.58333	2.16667	2.66667	1.91667	1.5	2.16667	2.16667	2.58333	1.41667	1.91667	2.16667	1.91667	2.08333	2.08333	2	1.25	1.91667	1.33333	2.25	1.75		3	2.08333	2.41667	3.33333
		4.83333	4.33333		4.16667	3.66667	5.25	4.5	4.41667		3	3.08333	3	3.5		3.33333	2.33333	3.16667	2.91667	2.75	3.58333	2.41667	3.75	3.5	2.83333	3.66667	3.83333	3	2.66667	3.5	3.16667	3.58333	2.41667	3	3.33333	3	3.5	3.16667	2.75	2.25	3.08333	2.58333	3.25	2.83333		4	3.33333	3.5	4.25
		6	5.75		5.33333	5.5	6.83333	5.75	6.16667		4.33333	4.33333	4.08333	5.25		4.33333	3.5	4.16667	4.08333	4	4.58333	3.41667	5.16667	4.58333	3.91667	5.91667	4.66667	3.83333	3.91667	4.58333	4.41667	4.5	3.41667	4.08333	4.5	4.08333	4.58333	4.25	4	3.25	4.08333	3.66667	4.41667	3.75		5.25	4.5	4.66667	5.41667
		8.83333	8.58333		7	7.91667	9	8	7.75		5.58333	5.75	5.16667	6.58333		5.5	4.5	5.25	5.08333	5	5.83333	4.66667		5.83333	5.25	10.5	5.75	4.91667	5	5.5	5.5	5.5	4.58333	5.25	5.58333	5.16667	5.58333	5.33333	5.25	4.41667	5	4.66667	5.16667	4.91667		7.75	5.41667	6.91667	9.33333
		10.3333	10.5833		8.58333	9.33333	11.3333	9.41667	9.5		6.75	7.33333	6.58333	8.16667		9.91667	5.5	7.16667	7.16667	6.75	7.91667	5.83333		8.33333	8	11.9167	7.33333	5.83333	9.08333	7.25	7.66667	7.5	5.41667	10.0833	10.1667	7.83333	7.58333	7.08333	7.58333	5.66667	7.83333	5.75	7.66667	8		9	9.91667	8.5	10.75
		12	12.25			13.3333		12.0833	11.25		8.41667	8.75	7.83333	9.5		12.25	7.5	8.75	8.83333	8.58333	9.41667	8.25		9.83333				8.16667		8.75	8.91667	8.75	8.33333	12.1667		13.1667	9.33333	8.33333	8.83333	8.41667	9.5	10.6667	9.08333	9.5		10.25	13	9.91667	11.8333
		13.8333	14.3333					13.8333			9.83333	10.5833	9.16667	10.75			9.08333	10	10.25	9.91667	10.75	9.91667						9.58333			11.4167	9.83333	10.25	14.6667			11.0833	9.91667	10.3333	10	11.4167	12.1667	11.0833	10.6667		11.5	14.0833	11.4167	13.1667
											11.75	11.9167	11.3333	12.4167			10.5	12.0833	11	11.5833	12.25	12.5833						11			14.5	11					13.0833		11.75	11.1667	12.6667	14.1667	13.25	11.9167		12.8333		12.9167	14.9167
											13.75	13.8333	13.4167	14.0833			12.5	13.5			13.5	14.3333										13.4167					14.8333				14.0833			13.5		14.0833		14.8333
																		14.6667																										14.75
		Gal1p-YFP fluorescent intensity (arbitrary unit)
Time (hr)	Red FI	1	2	Red FI	3	4	5	6	7	Red FI	8	9	10	11	Red FI	12	13	14	15	16	17	18	19	20	21	22	23	24	25	26	27	28	29	30	31	32	33	34	35	36	37	38	39	40	Red FI	41	42	43	44
0	3552.42	527.161	528.068	2743.1	420.053	295.631	276.433	267.76	242.943	2848.67	649.722	731.757	516.717	539.776	4992.79	440.193	465.712	332.467	299.474	503.748	360.982	607.478	216.663	688.422	294.654	520.61	504.484	623.947	590.683	434.631	425.611	492.23	433.058	281.798	207.232	590.147	505.421	300.449	376.104	289.32	673.681	334.243	407.919	333.953	9017.31	416.797	586.235	448.855	421.041
0.0833333	3532.3	525.739	525.208	2721.36	420.253	295.156	276.497	267.304	243.275	2834.78	637.903	735.03	510.299	528.858	4563.32	448.061	452.862	325.212	298.559	499.297	355.829	594.946	215.924	690.666	290.057	503.519	511.771	601.017	571.913	427.902	417.012	485.964	430.477	280.689	206.879	580.07	498.465	296.393	370.915	290.759	650.968	329.609	404.029	323.338	9086.22	418.253	581.796	441.957	421.041
0.166667	3475.33	520.13	522.252	2757.08	409.536	292.35	274.708	268.41	241.057	2825.22	632.279	734.388	507.459	508.489	4177.58	446.434	449.839	323.772	298.997	495.546	351.74	579.507	216.09	684.798	289.858	500.34	513.013	583.282	561.487	419.516	405.649	483.304	431.954	280.705	207.394	553.608	492.27	292.093	364.066	291.132	647.637	326.396	406.693	322.626	9105.68	411.504	566.008	442.34	416.807
0.25	3458.31	507.544	509.995	2837.89	407.453	288.807	275.583	265.478	242.498	2786.04	617.557	738.79	504.094	483.605	3925.64	433.941	444.559	321.254	295.782	492.007	344.537	563.133	217.511	678.432	288.349	493.529	503.879	576.059	555.978	412.894	395.029	480.095	428.395	280.77	207.418	538.066	479.576	285.786	357.529	289.524	640.106	320.538	403.597	322.046	9180.86	416.188	562.43	434.115	405.478
0.333333	3436.27	485.667	491.26	2836.98	401.774	292.345	274.74	263.873	242.917	2783.97	616.36	739.513	501.096	461.989	3744.1	421.887	432.313	318.937	291.993	487.79	335.052	548.022	218.302	668.237	286.932	488.659	489.276	574.231	545.218	408.846	383.604	475.465	419.787	282.571	206.945	518.053	467.978	280.385	352.644	287.161	634.657	318.915	400.528	321.578	9183.92	412.266	551.092	427.244	400.936
0.416667	3406.03	461.462	482.215	2822.92	399.674	290.388	272.151	262.391	242.304	2762.07	614.283	736.307	493.48	440.942	3611.83	411.422	419.716	316.169	289.753	481.169	327.164	537.161	220.039	644.109	284.46	479.638	484.307	561.094	539.063	407.236	364.998	475.271	414.391	283.552	206.898	499.734	471.01	276.065	348.431	283.306	616.895	311.253	393.47	320.02	9206.44	410.982	550.331	424.949	389.964
0.5	3371.37	442.467	474.075	2828.99	397.296	285.896	273.251	258.597	241.589	2752.24	608.453	735.716	490.992	426.282	3501.68	399.57	415.468	313.402	290.047	481.951	320.992	526.511	219.432	642.894	283.312	477.141	472.895	556.339	522.512	399.358	353.228	471.068	411.847	282.847	206.775	491.589	461.291	272.205	343.351	279.997	605.631	305.656	389.879	316.476	9200.49	402.868	545.686	411.537	386.351
0.583333	3336.89	421.65	457.196	2819.06	397.56	287.242	268.135	258.803	239.355	2751.55	591.541	723.969	481.562	419.394	3382.34	393.62	401.96	310.688	288.876	474.009	310.683	504.372	220.254	635.032	282.846	465.551	457.72	545.686	504.054	392.752	341.881	462.58	396.961	282.155	206.892	489.584	461.069	268.797	337.695	276.514	589.271	301.401	376.52	317.818	9264.56	403.102	543.658	402.992	380.633
0.666667	3311.16	411.381	445.045	2801	394.611	285.028	267.175	256.111	239.581	2742.64	578.165	711.095	470.207	415.455	3290.81	388.641	396.267	309.362	287.244	470.141	303.439	484.465	214.469	636.572	280.469	459.98	447.299	538.431	489.157	388.035	338.914	456.252	392.296	281.857	206.85	486.12	458.377	267.422	335.954	271.482	588.121	294.186	367.429	323.27	9264.2	396.927	533.707	396.739	375.717
0.75	3276.84	402.141	426.992	2803.98	380.352	279.799	263.29	252.435	238.272	2724.02	561.698	702.338	464.233	407.178	3194.73	385.012	374.521	307.647	288.374	472.555	301.318	466.071	220.456	631.311	276.777	457.477	435.796	531.897	471.02	384.105	343.226	457.962	380.178	280.199	207.451	486.165	463.339	266.72	329.673	264.968	575.069	287.652	357.562	325.648	9240.7	392.582	523.577	391.855	369.296
0.833333	3248.48	387.488	410.638	2778.68	372.118	279.988	258.511	248.281	238.222	2716.78	544.652	678.444	457.98	409.15	3108.28	378.613	361.401	306.491	287.152	459.826	299.949	447.933	223.721	639.765	273.704	454.613	422.633	524.523	450.569	381.06	344.026	456.619	367.381	278.45	207.6	485.871	470.416	266.113	325.025	260.809	558.273	285.406	360.126	329.028	9263.02	382.08	521.878	384.977	366.982
0.916667	3229.99	382.592	397.254	2794.19	386.602	278.019	254.511	245.867	237.461	2698.82	519.005	666.753	443.497	411.484	3021.52	372.565	357.74	305.718	289.108	461.963	296.378	441.083	224.331	646.123	268.937	449.841	405.061	510.935	431.904	377.616	341.165	451.257	359.388	276.825	207.498	482.442	472.544	266.176	327.806	256.473	569.086	282.146	366.564	331.087	9297.42	373.125	519.194	375.595	366.341
1	3202.41	381.985	397.519	2777.89	378.49	273.898	253.272	244.255	235.806	2688.49	502.113	633.427	433.809	404.378	2948.54	370.77	352.974	302.476	289.815	453.119	294.558	437.642	224.069	645.525	266.364	453.535	395.639	514.198	418.972	376.505	339.024	445.745	358.582	274.329	207.565	481.024	468.872	265.923	323.701	254.418	558.957	279.906	370.751	334.275	9343.92	362.97	517.188	372.792	365.768
1.08333	3194.8	379.553	395.276	2777.8	375.346	270.501	252.533	241.025	235.308	2692.04	483.955	623.725	413.096	400.137	2872.31	368.523	359.836	300.703	288.363	445.775	291.201	438.214	224.329	642.548	262.397	444.005	391.612	507.158	412.101	373.137	337.944	438.855	363.655	270.415	207.886	474.264	464.909	264.07	322.023	255.457	546.053	284.491	381.747	333.962	9327.12	357.933	514.711	371.739	360.767
1.16667	3152.92	373.837	390.6	2777.01	371.234	267.134	249.253	239.196	234.317	2690.66	466.266	587.417	397.292	398.96	2811.26	365.135	356.849	297.3	287.446	433.666	292.448	436.906	222.429	636.567	255.381	434.19	389.586	498.538	409.397	368.85	335.399	433.463	362.265	268.306	207.783	463.98	458.119	261.418	316.057	256.714	532.031	282.542	389.867	336.326	9372.29	354.001	506.484	364.824	359.719
1.25	3135.2	373.603	386.544	2755.02	368.07	266.331	245.333	237.287	233.028	2675.36	455.57	559.581	382.439	390.307	2733.37	362.431	349.07	288.149	281.139	419.897	290.54	430.958	221.69	627.324	250.142	426.64	385.788	479.914	406.905	363.001	330.299	424.207	363.607	266.035	208.101	452.835	451.542	258.494	308.114	255.584	507.205	281.873	397.165	324.4	9358.79	351.827	498.564	364.562	355.14
1.33333	3115.82	370.757	385.499	2748.19	355.602	264.031	243.573	237.908	232.296	2668.63	448.888	548.997	373.9	385.671	2683.1	360.941	347.654	282.58	281.393	405.06	287.199	424.872	221.095	613.653	247.763	418.264	381.894	470.933	411.469	358.034	326.459	417.289	356.751	260.833	208.026	443.979	443.043	255.929	299.655	254.19	488.516	281.991	403.495	317.092	9311.17	346.344	488.167	363.698	350.983
1.41667	3088.15	366.137	382.981	2752.54	346.76	262.478	241.578	236.933	231.655	2657.62	442.335	546.605	371.61	373.072	2627.98	352.581	344.037	276.203	275.832	393.73	284.742	420.191	222.178	601.559	245.939	407.068	379.347	446.727	409.105	348.985	320.957	403.308	351.123	256.855	207.392	431.902	424.114	254.204	291.969	253.369	467.871	281.222	405.836	310.265	9365.05	344.218	482.572	360.023	344.327
1.5	3072.99	360.985	378.632	2743.89	338.806	257.688	239.22	235.903	231.184	2653.86	444.504	550.43	370.832	361.142	2561.77	345.783	338.023	271.189	271.442	387.413	282.22	406.967	220.075	582.732	244.412	394.926	376.777	429.42	408.87	335.855	311.685	390.047	344.457	253.673	207.354	410.967	406.736	250.556	285.208	251.141	445.55	280	411.002	307.468	9357.28	343.177	459.79	357.756	342.808
1.58333	3071.85	358.217	375.263	2743.39	330.66	256.171	238.026	236.211	231.798	2652.32	438.619	547.157	373.606	350.229	2535.21	339.836	333.395	268.469	268.256	384.191	277.351	394.705	220.213	564.83	244.388	384.096	372.071	422.561	406.424	326.817	303.761	378.147	340.594	253.921	207.734	396.987	396.29	247.707	281.876	248.484	437.835	279.739	412.77	308.435	9371.35	340.863	444.102	350.711	337.76
1.66667	3068.89	357.097	370.512	2739.88	324.028	257.434	237.2	236.651	229.765	2650.36	432.596	543.782	373.354	346.458	2473.75	332.705	326.587	269.567	267.383	376.158	272.253	386.913	219.274	543.553	242.776	375.217	366.51	419.037	403.015	319.852	297.411	371.981	326.678	252.419	207.607	391.692	377.212	244.512	279.676	244.196	431.475	274.979	403.679	309.585	9335.49	336.679	426.864	347.009	332.805
1.75	3024.16	354.954	363.278	2724.27	316.795	253.368	239.498	236.583	230.089	2649.12	431.289	547.91	371.836	334.421	2451.69	322.998	316.657	270.753	266.618	378.054	266.679	371.37	219.779	531.833	243.517	370.037	363.221	421.727	400.123	316.06	293.454	365.366	318.213	252.499	208.332	383.786	371.111	244.168	278.792	241.509	426.126	272.594	392.567	307.778	9258.03	333.503	416.664	342.452	323.086
1.83333	3022.34	347.055	351.766	2717.82	312.047	252.534	236.649	234.878	230.56	2640.27	423.919	539.705	358.864	328.756	2404.47	312.181	304.467	271.545	265.047	379.233	260.926	358.588	220.394	522.316	242.361	367.094	352.72	417.921	396.566	314.072	291.488	358.194	308.803	253.879	207.443	388.137	370.584	243.312	277.444	237.206	417.568	269.05	383.915	304.365	9308.91	329.32	407.781	335.07	321.647
1.91667	3008.15	344.601	343.167	2708.34	312.065	252.786	238.002	235.135	231.696	2628.14	418.413	542.51	353.203	323.466	2415.57	304.367	298.597	270.276	263.092	369.522	256.667	346.386	219.3	525.68	241.183	361.538	348.18	409.962	390.89	309.796	290.937	352.153	300.212	254.29	207.465	385.434	370.321	243.209	275.781	235.28	417.659	265.581	383.588	301.402	9270.44	324.113	406.756	326.472	321.144
2	3002.31	339.358	333.919	2701.64	310.236	251.094	234.621	232.958	229.895	2634.6	402.747	524.283	344.025	313.045	2362.29	302.625	295.549	269.608	261.788	362.429	253.765	340.822	219.002	528.776	239.756	361.386	339.096	404.665	382.846	311.94	289.444	352.084	292.786	257.345	207.796	382.714	370.566	243.2	274.438	234.343	413.399	262.494	383.719	298.742	9242.48	318.109	403.766	316.484	321.367
2.08333	3005.96	332.359	328.161	2697.01	311.01	249.815	235.023	232.829	226.866	2617.18	390.258	513.142	346.892	311.861	2320.82	303.467	294.472	269.174	259.494	353.617	253.332	340.932	218.217	532.331	235.931	358.593	325.864	397.109	367.946	310.402	288.865	349.452	289.357	256.623	207.564	376.926	369.941	244.445	271.989	234.014	411.021	260.145	388.672	293.715	9228.75	312.748	402.158	312.197	321.046
2.16667	2997.88	322.753	327.755	2688.32	308.846	249.812	234.131	231.466	224.077	2616.49	374.313	495.427	341.972	309.078	2302.8	301.339	293.269	268.085	257.721	346.527	254.15	344.449	219.067	544.614	234.89	357.336	318.286	385.291	361.318	307.5	287.074	349.987	287.612	255.273	208.461	369.823	370.615	244.092	269.908	233.196	410.796	259.703	394.378	288.143	9248.35	305.939	399.434	312.035	319.927
2.25	2999.7	313.77	319.427	2689.64	303.318	246.394	235.225	228.267	223.264	2613.49	362.763	487.245	329.703	305.258	2264.03	298.426	293.525	264.431	255.859	334.027	252.995	343.782	218.543	544.12	233.894	355.079	311.42	378.129	357.791	304.79	285.886	349.387	286.778	255.315	207.965	367.902	369.291	244.495	264.523	234.457	403.705	256.701	397.068	282.385	9224.48	298.966	397.049	311.624	314.829
2.33333	2997.99	302.805	313.519	2679.26	306.109	247.005	234.132	226.02	223.061	2611.24	353.983	469.652	320.877	302.671	2240.76	296.164	289.521	258.878	254.602	324.007	252.755	341.857	218.264	551.843	230.902	350.067	306.052	363.661	352.609	302.246	282.247	352.634	291.269	254.078	208.42	358.49	370.3	242.98	260.197	234.233	392.422	257.931	397.666	276.872	9183.92	293.336	388.566	310.165	316.139
2.41667	2983.53	295.504	307.577	2685.39	303.448	245.381	233.959	225.079	221.252	2605.28	344.751	444.219	317.313	300.836	2241.55	293.111	288.275	255.181	250.003	312.572	252.153	341.388	218.765	553.603	229.003	346.546	304.793	353.615	357.112	298.455	279.703	353.076	290.052	253.047	208.863	345.985	366.89	243.378	254.272	233.838	384.013	256.054	402.438	271.888	9166.86	289.622	383.494	308.876	313.874
2.5	2965.05	287.497	301.794	2669.91	299.795	243.861	231.499	221.762	220.749	2602.65	343.221	425.141	309.485	297.52	2192.03	290.435	283.262	249.587	247.104	305.191	249.399	339.708	216.822	558.799	227.62	343.068	305.117	341.81	370.884	292.68	273.321	351.581	291.451	249.629	209.308	334.875	358.721	241.545	249.612	232.477	371.541	255.36	394.196	267.232	9140.15	290.305	379.326	307.075	310.931
2.58333	2968.72	284.11	299.655	2661.14	298.126	242.601	231.525	220.443	220.759	2597.02	342.446	421.215	302.967	293.772	2159.99	286.738	281.275	247.72	243.607	301.034	247.092	334.397	216.316	541.334	226.365	337.701	302.283	336.297	386.774	285.278	265.726	352.376	290.132	245.964	208.512	327.184	350.031	240.96	248.06	230.966	357.166	254.568	393.373	265.861	9130.94	288.732	372.228	304.857	307.066
2.66667	2961.17	282.288	298.703	2657.84	294.481	240.277	230.679	220.651	220.189	2587.58	336.304	426.076	299.878	284.692	2144.13	281.854	278.65	244.945	240.398	301.436	246.047	330.786	216.691	519.769	226.578	332.953	301.547	333.276	408.993	280.449	263.608	349.972	289.966	245.043	208.243	323.256	342.309	236.951	247.922	228.399	348.756	251.858	391.287	263.155	9145.98	289.186	363.941	304.978	299.377
2.75	2958.79	281.908	294.624	2649.23	286.985	238.279	230.834	219.626	219.022	2586.67	336.991	426.5	295.677	281.301	2115.93	275.249	273.793	245.555	239.361	301.798	242.395	323.083	215.468	502.867	227.102	324.721	301.091	331.007	423.773	275.078	260.349	343.554	283.865	245.859	207.447	319.694	330.305	235.729	248.351	226.319	347.546	252.983	380.745	263.729	9070.95	289.7	354.952	299.721	292.774
2.83333	2955.21	280.651	295.846	2643.13	283.073	236.816	230.592	220.169	220.681	2594.68	335.383	422.718	297.513	278.691	2093.75	272.169	266.2	244.405	239.161	297.006	240.269	312.947	215.604	494.579	226.54	321.383	300.765	332.505	447.428	270.268	259.695	340.124	281.567	246.912	207.352	318.862	321.176	235.708	247.319	224.049	346.058	253.096	374.33	265.589	9054.23	289.065	346.295	293.278	289.325
2.91667	2936.71	279.94	294.347	2624.46	276.052	234.333	229.027	220.719	219.684	2600.74	336.758	426.17	297.233	273.404	2079.36	267.659	261.218	243.857	238.575	295.66	239.431	305.462	215.098	479.164	225.229	313.477	297.211	327.472	465.721	265.448	259.117	331.925	276.275	246.947	208.589	313.719	316.154	234.946	246.617	223.092	348.203	252.934	371.4	265.939	8982.08	287.214	339.246	288.043	286.397
3	2935.07	281.904	292.856	2639.71	271.602	232.137	228.68	218.615	219.398	2585.34	333.898	427.691	295.15	265.009	2056.31	263.558	257.664	244.793	236.756	295.082	234.832	302.102	215.148	475.156	224.662	310.762	290.722	324.082	483.587	263.093	260.816	324.34	274.865	245.679	208.259	311.462	315.105	235.081	246.256	221.662	345.678	248.583	372.609	263.805	8989.24	286.242	338.535	284.988	285.623
3.08333	2941.78	278.059	291.413	2618.29	266.849	229.209	228.157	219.02	218.065	2576.9	328.424	417.98	293.312	263.397	2034.86	262.923	258.327	243.148	237.558	290.484	232.723	298.377	214.329	474.879	223.571	307.116	285.712	317.385	492.424	261.432	260.219	315.059	271.273	244.267	208.405	308.9	312.529	235.197	245.36	222.224	345.24	245.504	376.059	261.123	8960.34	285.494	335.283	282.358	285.451
3.16667	2902.29	279.407	289.531	2618.47	264.703	227.313	227.169	218.519	217.965	2571.44	322.257	413.132	290.964	261.906	2014.55	263.285	258.265	242.095	237.057	285.193	232.432	299.278	214.461	480.9	223.328	305.041	277.447	314.798	489.225	259.549	257.716	308.377	270.227	242.875	208.077	301.875	304.671	234.502	243.085	222.759	342.121	241.124	376.166	258.498	8984.36	283.976	334.201	279.947	287.609
3.25	2906.73	279.282	285.996	2612.96	259.481	227.764	226.686	217.651	218.492	2575.41	320.192	413.028	286.864	261.395	1988.85	261.99	258.461	242.243	236.853	279.778	231.565	297.8	215.001	490.078	222.053	301.28	272.452	305.867	489.31	259.527	255.099	307.662	270.848	242.17	208.17	297.275	303.695	233.485	239.306	223.837	338.304	238.399	375.002	254.182	8954.47	282.912	336.036	278.71	286.74
3.33333	2902.99	274.953	283.08	2605.83	255.488	228.737	225.018	216.475	218.185	2581.84	315.709	405.945	282.539	259.37	1964.34	260.474	258.302	240.283	236.67	274.219	231.679	295.17	215.519	489.348	218.908	301.028	266.58	294.332	479.861	260.979	252.352	304.146	270.39	240.194	207.316	292.53	304.037	232.379	237.481	224.604	335.503	236.099	373.122	250.884	8901.8	279.219	333.837	280.173	284.125
3.41667	2893.88	273.79	279.333	2599.66	254.473	228.017	223.066	216.592	217.141	2586.69	313.548	395.518	275.811	259.823	1954.9	258.727	256.403	238.73	236.272	266.963	232.393	295.847	215.091	498.348	217.671	301.851	262.714	287.141	467.413	260.966	249.399	303.482	272.333	236.988	207.646	288.496	304.269	231.702	234.275	225.833	328.82	235.956	369.266	246.593	8875.77	277.354	332.115	280.895	283.754
3.5	2901.39	270.844	272.904	2583.25	254.356	227.867	223.086	215.797	216.522	2578.48	312.166	376.544	270.922	259.588	1929.63	256.336	255.926	235.786	233.381	259.567	232.156	294.602	214.23	501.302	215.989	301.374	261.239	281.638	467.209	260.969	247.391	301.448	270.069	234.872	207.605	285.432	298.972	231.081	231.244	225.757	319.394	235.708	361.58	244.884	8847.28	274.967	328.831	279.237	282.544
3.58333	2870.61	270.02	266.798	2573.98	252.637	227.853	220.131	214.068	215.788	2571.36	308.401	368.33	267.004	259.744	1902.46	255.519	253.078	232.688	232.287	257.857	232.095	291.3	213.421	498.574	216.016	301.157	259.122	279.043	462.745	260.75	246.804	301.315	267.542	231.295	207.294	279.069	296.786	230.615	229.503	226.21	312.758	234.851	356.341	244.886	8845.28	275.11	323.801	280.02	277.503
3.66667	2875.63	268.505	262.65	2572.49	251.31	226.83	219.298	213.527	214.213	2567.77	307.921	355.681	265.871	256.458	1887.37	255.415	250.378	232.118	230.95	257.575	232.044	285.747	212.559	486.206	215.885	302.214	258.235	277.29	463.722	259.305	244.419	298.71	262.92	230.397	206.985	274.797	293.267	227.84	230.315	226.838	305.893	235.581	349.29	245.264	8760.76	274.604	318.93	280.417	274.277
3.75	2874.03	265.232	258.301	2572.78	250.601	225.499	218.089	212.401	213.117	2572.78	300.626	351.058	267.229	254.036	1891.27	251.052	247.122	232.769	231.244	255.148	231.902	283.854	211.638	466.804	216.132	302.278	257.315	279.556	480.73	257.421	239.711	293.563	259.899	230.387	207.53	274.245	291.948	226.911	231.086	226.629	304.521	234.586	343.542	243.458	8717.63	273.588	316.348	281.584	270.744
3.83333	2883.1	259.59	253.374	2571.94	249.256	225.711	216.941	212.306	212.074	2567.31	293.982	348.256	268.516	253.215	1869.53	245.853	244.78	233.156	232.027	256.2	230.349	277.675	210.734	443.567	215.938	299.98	255.201	275.029	487.379	255.978	237.397	292.637	256.567	228.742	207.495	273.216	289.522	224.756	230.998	225.829	306.164	234.114	328.617	242.68	8681.51	274.72	311.502	280.258	269.585
3.91667	2888.59	253.654	250.131	2564.37	249.415	227.012	216.006	212.02	211.267	2569.5	287.666	349.781	271.453	250.852	1856.58	242.541	241.801	232.532	233.817	257.03	227.912	273.367	209.191	439.643	215.691	298.304	253.456	272.951	490.634	252.522	235.747	289.946	252.373	229.773	206.817	273.153	281.674	224.368	231.717	224.456	304.938	232.178	325.221	241.423	8622.52	273.318	305.65	278.539	266.435
4	2884.07	247.72	249.034	2564.21	247.412	226.768	216.313	211.361	210.442	2562.75	286.083	347.985	271.144	247.542	1835.49	240.415	239.037	232.191	235.923	258.817	226.126	269.09	209.289	427.079	214.374	294.407	250.305	269.703	488.952	249.441	234.714	284.66	247.706	231.982	206.32	271.643	272.188	224.719	231.897	222.758	307.005	230.376	328.649	241.106	8594.4	271.598	301.135	276.205	264.308
4.08333	2818.38	244.326	248.519	2476.68	246.924	224.631	214.594	210.61	210.641	2480.34	283.357	349.783	269.32	247.353	1762.3	239.209	238.531	231.959	237.36	259.953	224.173	267.652	209.941	419.423	215.436	288.172	249.847	268.715	480.298	249.534	234.817	281.359	245.282	233.903	207.423	270.684	265.62	224.861	232.663	222.765	306.983	228.398	336.449	240.544	8356.48	271.056	298.897	273.333	264.845
4.16667	2628.16	240.776	247.03	2373.6	244.118	224.286	215.095	211.33	210.261	2398.11	286.06	347.333	269.205	244.511	1689.11	238.784	236.592	231.723	238.871	260.871	223.98	265.176	209.866	422.356	214.772	288.121	247.102	264.617	464.646	252.765	233.716	288.062	243.296	235.502	207.688	270.464	261.931	224.821	231.586	223.085	305.283	227.488	342.888	237.656	8010.13	268.229	297.399	272.522	264.179
4.25	2534.1	240.464	246.388	2298.69	241.143	223.62	214.832	210.659	210.032	2307.48	287.109	346.872	262.343	242.862	1608.75	239.821	236.366	232.823	236.909	259.878	223.886	264.3	209.584	424.407	214.855	285.949	242.213	262.429	448.511	255.286	233.132	291.781	244.408	238.289	208.487	268.686	261.885	223.961	231.72	224.049	300.283	225.604	349.704	235.776	7739.59	266.253	296.635	269.723	264.387
4.33333	2438.35	238.725	246.102	2192.86	236.704	220.79	215.912	211.049	209.709	2225.98	285.831	344.624	259.289	238.841	1534.84	238.118	235.984	230.662	235.454	258.451	223.109	264.235	208.799	433.896	214.002	281.882	238.458	256.04	436.523	260.751	233.157	299.605	245.309	239.024	207.834	266.896	260.669	224.083	230.161	224.288	296.383	225.15	353.944	232.401	7413.02	263.948	298.617	269.571	263.455
4.41667	2344.18	237.825	245.321	2107.2	239.846	220.125	215.199	210.223	209.895	2150.95	286.801	339.244	255.547	239.096	1455.85	236.769	234.483	228.833	234.109	255.91	224.331	263.355	208.657	437.093	216.669	280.44	238.176	250.265	424.967	266.535	231.574	310.276	245.808	238.981	208.176	262.727	260.694	222.407	229.634	224.871	291.16	224.609	356.921	231.666	7103.17	262.544	297.241	271.135	262.228
4.5	2214.93	234.658	244.833	2014.76	238.256	218.499	215.37	210.612	209.722	2066.95	294.153	331.97	251.018	237.011	1383.84	236.876	233.707	227.493	232.841	254.101	223.946	262.244	209.396	445.123	215.814	277.791	237.022	247.487	410.383	273.583	230.871	317.821	248.992	239.162	208.522	261.006	260.601	222.766	227.58	226.265	284.275	223.771	355.738	233.868	6808.23	259.595	295.985	269.213	262.42
4.58333	2115.68	237.818	243.569	1917.64	234.618	217.89	216.018	209.784	209.857	1975.39	294.733	324.002	247.886	236.377	1310.16	233.934	232.71	225.999	231.848	248.849	222.866	262.898	208.112	449.646	215.23	274.717	236.617	248.409	410.262	277.632	230.783	324.544	249.418	239.255	208.835	257.729	258.808	221.375	226.823	225.371	281.67	225.225	357.961	233.186	6434.43	258.616	295.612	270.184	259.917
4.66667	2016.92	236.55	241.909	1823.8	233.426	217.33	215.692	210.07	209.574	1883.27	292.361	316.651	244.573	234.574	1239.75	231.15	231.851	223.68	231.319	250.028	222.43	262.364	209.719	443.241	216.061	274.19	236.731	249.568	415.171	281.837	229.049	324.173	248.757	238.341	208.998	256.484	258.066	219.831	226.98	224.135	283.513	224.642	354.515	234.682	6137.41	255.531	289.381	267.048	258.778
4.75	1904.46	234.771	239.66	1738.67	230.955	215.96	216.402	209.295	209.399	1803.39	293.134	308.889	246.573	233.926	1170.39	229.202	229.991	222.794	230.546	247.966	222.584	262.206	209.933	437.796	215.406	273.406	236.603	248.542	413.813	284.267	227.361	322.102	247.883	239.131	209.066	258.527	256.143	219.021	228.29	223.647	286.814	224.341	350.031	239.132	5818.74	255.023	287.69	267.476	257.654
4.83333	1836.4	234.953	235.933	1637.27	229.846	215.596	215.832	208.306	209.748	1715.45	285.902	304.453	248.771	231.705	1104.7	228.564	227.077	223.678	229.958	250.362	221.249	261.434	209.773	430.505	215.405	271.468	234.516	247.511	416.11	278.238	225.251	317.926	246.204	239.919	209.128	265.097	251.656	217.344	229.578	222.331	294.883	223.187	342.896	241.172	5461.24	253.502	285.446	266.127	256.385
4.91667	1682.03	232.891	234.347	1593.54	229.505	215.663	215.717	208.27	209.457	1632.44	285.884	300.222	250.73	232.582	1034.7	227.828	225.57	224.25	231.473	249.179	220.87	259.919	209.546	415.724	214.437	270.877	233.494	243.63	417.609	271.836	224.272	317.47	246.619	240.76	209.989	273.666	246.015	217.256	232.295	222.561	306.549	223.027	335.09	244.703	5122.39	252.413	281.469	265.103	254.628
5	1572.9	232.151	231.074	1501.89	228.967	216.914	215.927	208.632	209.611	1533.73	283.714	299.885	254.581	233.071	964.504	226.512	224.754	226.458	232.025	250.219	219.375	258.487	210.795	402.483	215.72	273.036	232.057	243.265	422.461	270.273	223.649	317.685	247.259	243.874	209.671	283.269	243.813	217.865	235.528	225.177	312.006	222.512	342.486	248.051	4765.03	253.091	276.535	265.166	254.71
5.08333	1462.89	228.836	228.92	1393.36	229.768	215.953	216.438	209.309	208.218	1445.76	285.76	303.863	257.93	232.161	899.423	228.835	223.431	228.442	233.514	248.949	218.377	259.204	210.112	393.736	215.63	267.755	232.564	243.263	424.246	278.747	223.807	317.654	248.822	242.325	210.367	291.005	240.714	217.523	239.103	228.477	321.446	222.514	353.63	250.118	4395.8	252.774	274.966	266.288	257.173
5.16667	1351.63	227.503	227.074	1298.57	230.523	216.588	214.925	213.753	207.274	1356.9	283.441	303.243	259.877	230.481	845.241	230.521	224.37	232.296	232.896	248.459	217.582	263.856	210.987	381.368	215.534	267.915	229.641	241.381	438.9	297.952	223.841	327.379	255.539	242.4	211.184	300.439	240.025	219.424	243.986	235.031	327.45	222.927	372.153	250.386	4008.3	251.402	277.189	267.747	257.36
5.25	1237.55	225.571	225.102	1210.04	231.176	216.492	213.605	220.417	207.345	1269.1	288.818	303.847	262.76	230.575	765.986	231.679	226.104	236.338	231.681	247.565	216.258	269.494	210.512	372.918	216.226	267.335	227.254	239.369	445.393	319.121	223.942	344.298	268.213	255.259	211.739	302.431	241.404	220.623	246.328	244.304	336.163	224.149	389.954	252.611	3618.91	251.897	281.402	273.427	258.655
5.33333	1122.53	224.076	224.729	1104.03	229.668	217.413	212.903	230.473	207.401	1177.94	294.641	304.916	262.146	229.037	701.557	236.597	228.735	240.782	231.805	245.158	216.352	281.017	210.402	380.346	224.265	272.076	226.504	241.196	475.412	347.061	224.363	369.171	286.907	265.871	214.246	310.713	245.519	221.49	254.608	255.39	346.139	228.45	414.363	253.182	3259.65	253.368	290.296	282.476	261.544
5.41667	1006.02	222.078	223.571	999.674	230.214	218.784	213.951	244.37	208.187	1086.59	296.937	307.368	265.241	228.768	637.876	242.098	233.558	244.457	232.296	243.294	216.353	295.198	211.577	386.022	220.449	276.392	225.9	242.215	502.894	377.202	225.348	393.441	311.709	273.434	216.38	317.491	250.833	224.182	262.589	269.807	351.408	233.778	435.458	259.162	2881.78	254.017	304.372	294.8	261.175
5.5	890.977	222.756	223.568	910.306	229.641	221.049	214.046	259.146	209.466	1008.42	300.237	312.829	267.116	227.793	574.214	253.26	239.097	253.66	234.854	243.562	216.528	314.431	212.884	394.837	222.62	280.153	228.662	245.412	542.199	396.517	227.717	423.878	331.423	293.964	218.02	324.133	257.927	230.416	279.28	284.127	366.968	243.993	466.359	264.423	2480.62	254.692	326.924	313.865	264.637
5.58333	771.979	226.753	224.067	807.504	230.53	223.632	217.222	279.703	211.261	907.711	300.348	317.696	267.543	227.266	511.024	273.252	245.72	270.542	242.013	246.097	216.442	341.267	213.99	410.443	227.131	285.641	232.408	253.378	596.181	444.794	231.096	447.972	352.696	315.228	222.572	326.99	265.687	239.013	301.943	304.965	381.973	255.123	483.836	268.777	2066.49	255.942	354.616	338.121	271.029
5.66667	645.802	232.706	224.38	712.039	233.155	229.462	221.763	306.159	212.245	812.806	302.393	319.513	269.491	230.277	449.884	300.728	255.878	300.445	253.11	253.617	219.15	373.344	217.259	426.681	235.99	295.256	239.735	263.376	641.942	486.222	233.019	490.923	379.829	349.418	228.742	336.546	271.827	252.666	328.858	328.388	403.219	276.209	523.106	278.352	1639.24	259.907	393.159	375.992	279.148
5.75	527.249	239.284	223.782	604.35	235.203	238.058	226.126	323.041	214.616	701.956	301.229	326.293	283.968	235.145	389.248	336.446	273.34	331.61	269.287	265.421	220.744	406.986	218.178	436.468	244.051	307.762	249.236	278.457	684.782	520.735	237.209	533.618	410.537	394.259	234.043	345.333	279.569	274.611	354.187	354.814	422.063	307.032	565.496	293.372	1190.98	265.761	430.735	430.481	291.41
5.83333	405.134	245.503	224.357	504.102	242.56	249.721	235.285	352.35	216.342	621.815	300.6	329.529	299.205	242.605	328.802	385.969	300.645	381.323	293.162	285.666	223.176	456.36	221.009	447.288	259.911	332.052	263.132	295.627	748.482	570.163	245.431	589.791	458.961	446.582	237.544	358.924	289.031	304.988	382.222	386.201	462.538	350.409	611.182	318.425	761.478	274.312	477.663	503.339	308.422
5.91667	287.246	255.573	225.933	397.996	250.572	267.27	248.477	392.303	223.327	531.914	304.982	335.78	324.072	256.504	269.332	436.93	333.836	447.923	322.734	308.601	225.745	520.337	225.697	463.65	282.102	358.423	282.274	316.548	819.879	624.266	253.739	646.194	505.706	504.752	243.588	382.376	301.384	339.763	414.855	419.297	504.264	398.71	675.735	348.289	489.65	283.855	519.457	568.095	326.065
6	229.983	263.216	227.736	297.181	260.199	290.141	261.833	421.782	227.623	440.842	307.594	343.801	359.495	276.045	221.52	489.753	372.218	519.029	359.657	336.405	231.501	587.579	230.407	481.921	304.9	393.284	310.493	349.232	886.903	687.927	268.548	694.466	550.985	571.66	245.595	404.199	315.456	389.088	448.655	467.817	542.124	450.852	716.646	390.075	422.121	296.864	556.382	658.06	347.037
6.08333	227.642	276.983	231.148	294.254	277.599	321.498	283.224	513.246	241.109	430.83	314.549	357.084	408.123	306.327	217.085	546.009	420.092	598.418	393.358	372.849	242.072	676.749	235.404	517.092	331.351	432.806	347.888	390.945	917.584	760.826	286.879	776.012	606.355	643.026	252.147	434.38	335.247	443.721	490.399	516.863	591.881	503.109	778.58	433.339	412.561	311.203	590.878	736.499	370.661
6.16667	226.972	291.21	234.116	292.989	289.656	357.552	311.081	565.93	257.025	436.611	326.543	373.923	474.599	341.41	216.956	605.358	474.155	686.918	437.743	412.554	255.654	761.905	242.087	561.023	353.164	472.329	389.779	443.656	970.857	848.775	309.816	850.526	666.016	713.585	260.933	471.286	359.064	498.918	525.749	569.788	644.205	563.707	850.935	485.26	406.13	332.3	630.525	825.764	398.53
6.25	226.256	308.157	238.233	296.899	309.243	412.481	348.283	691.355	298.456	435.512	344.978	384.474	539.088	383.395	216.971	653.688	532.835	774.954	484.83	453.736	274.179	858.984	248.367	601.805	379.129	513.156	435.837	502.181	1042.57	937.709	336.926	922.706	723.096	790.467	270.679	506.36	383.08	566.503	566.044	635.366	693.931	625.872	914.465	535.92	397.534	353.188	661.482	907.898	426.993
6.33333	225.738	330.268	244.525	294.599	325.714	462.669	383.37	687.435	290.557	436.321	368.405	402.475	627.642	440.955	216.734	721.53	585.549	877.546	539.345	499.772	303.268	939.163	255.134	651.904	406.534	552.975	494.213	568.787	1076.21	1010.72	367.297	991.039	770.432	868.977	282.46	552.702	403.856	640.855	603.996	694.726	735.48	677.156	969.77	596.124	387.178	377.436	693.228	996.531	451.067
6.41667	225.863	352.028	248.862	294.198	351.82	541.825	444.307	741.221	320.348	437.315	400.666	420.153	725.248	498.305	216.633	771.452	639.209	1006.66	605.165	548.518	343.547	1030.65	265.877	713.801	437.204	592.978	558.1	648.844	1138.68	1110.99	411.758	1090.89	833.48	943.977	290.34	591.985	434.509	731.177	650.817	758.06	791.47	727.897	1024.56	666.959	379.621	412.874	724.112	1098.95	498.029
6.5	225.574	379.688	255.834	294.09	388.305	618.737	504.45	846.216	354.479	433.421	437.579	455.099	822.693	553.304	216.699	827.476	687.919	1133.34	683.18	611.475	393.105	1141.8	275.842	775.025	459.455	618.539	624.763	750.48	1227.62	1221.7	463.249	1180	892.665	1023.18	301.554	644.858	467.568	830.099	702.168	809.312	855.406	776.929	1097.76	734.633	374.505	451.294	745.604	1212.25	536.947
6.58333	225.39	415.657	264.504	291.022	437.299	706.471	594.953	921.483	420.462	435.373	477.292	496.823	921.069	605.263	216.701	875.854	755.978	1258.22	768.026	678.89	461.226	1243.08	289.853	833.76	483.534	668.193	694.807	844.616	1255.49	1305.1	520.283	1295.81	946.634	1108.3	310.627	704.23	517.267	928.617	749.095	849.152	912.133	861.139	1185.99	807.872	372.721	503.157	775.38	1324.55	559.438
6.66667	224.892	458.202	274.398	292.996	486.747	787.983	674.16	1049.9	492.403	434.474	521.375	534.285	1019.41	666.578	216.627	941.139	844.448	1374.24	856.89	746.705	532.74	1391.87	303.38	915.88	520.753	703.215	780.782	954.554	1285.93	1379.87	595.894	1430.62	999.184	1205.04	319.965	770.113	568.954	1043.59	808.609	912.431	977.071	890.149	1283.87	894.589	366.402	563.58	808.26	1450.42	608.78
6.75	224.864	509.734	286.95	294.357	543.769	889.159	774.048	1173.38	570.307	432.769	564.098	568.594	1114.55	718.897	216.733	999.746	917.787	1516.5	965.86	831.083	608.631	1490.92	311.866	987.233	553.944	744.866	852.436	1068.25	1323.81	1508.28	677.004	1586.97	1044.13	1310.96	333.019	845.576	634.847	1153.98	869.743	948.03	1047.16	971.971	1370.6	975.062	354.754	632.998	841.012	1581.33	661.537
6.83333	224.302	555.838	294.243	293.459	609.714	1004.33	877.588	1274.42	655.041	440.381	612.575	604.554	1165.21	746.062	216.783	1052.31	984.224	1677.7	1076.44	897.578	701.742	1569.34	329.185	1038.46	600.849	773.052	944.894	1176.63	1360.15	1665.75	761.104	1716.67	1111.98	1419.69	343.88	935.979	699.586	1276.16	944.99	1028.14	1117.14	1013.6	1459.44	1050.93	343.941	708.666	877.196	1743.43	729.095
6.91667	224.533	628.22	312.155	295.024	682.807	1087.86	968.848	1430.65	728.588	437.393	665.758	651.107	1200.39	778.89	216.713	1083.5	1069.26	1894.07	1204.16	988.304	803.385	1695.73	343.436	1115.35	632.701	809.776	1042.69	1292.93	1499.17	1797.69	848.748	1848.25	1183.92	1512.89	359.241	1017.69	780.201	1383.94	1022.7	1099.68	1204.65	1075.43	1557.72	1143.93	332.743	791.162	900.031	1862.27	783.458
7	224.432	702.07	330.285	292.841	756.518	1195.28	1067.35	1513.49	799.943	437.617	697.035	700.815	1216.69	813.593	216.8	1134.56	1169.74	2032.33	1329.63	1061.38	895.799	1781.94	358.412	1190.73	675.439	865.902	1166.24	1399.16	1557.28	1955.82	959.385	1973.24	1248.48	1617.35	372.476	1137.06	855.003	1519.66	1114.15	1152.16	1285.75	1130.42	1665.21	1225.15	324.475	903.234	927.602	2026.93	833.34
7.08333	224.065	767.116	359.481	293.508	825.235	1310.73	1163.89	1550.94	879.596	437.632	733.916	746.15	1259.8	831.208	216.911	1183.06	1275.43	2192.09	1498.58	1180.82	974.903	1882.91	372.678	1276.05	715.354	910.697	1284.01	1545.14	1583.3	2115.66	1087.06	2124.19	1336.67	1716.75	388.042	1263.8	966.288	1671.47	1206.97	1240.65	1386.46	1200.42	1787.85	1341.65	312.094	996.235	969.181	2130.34	914.813
7.16667	223.631	839.234	381.624	293.084	906.991	1463.99	1254.38	1630.97	969.501	438.492	781.097	779.461	1294.67	882.052	216.893	1232.21	1403.96	2357.76	1642.89	1253.44	1056.53	1967.56	387.514	1337.75	772.308	926.453	1395.12	1657.73	1690.21	2269.6	1195.31	2317.67	1424.61	1847.5	406.052	1387.49	1075.02	1817.53	1293.78	1295.54	1513.93	1273.65	1884.73	1414.99	301.82	1135.77	1007.49	2252.38	991.477
7.25	223.424	908.031	418.351	294.26	990.159	1608.45	1498.95	1749.5	1085.14	456.684	796.037	805.919	1337.43	903.011	217.189	1295.78	1515.21	2564.38	1813.61	1350.77	1173.18	2131.1	414.9	1399.96	830.444	968.494	1543.94	1767.13	1727.72	2434.44	1304.78	2501.12	1489.68	1975.29	438.046	1516.51	1191.12	1975.01	1387.53	1379.62	1613.89	1361.5	2028.22	1505.43	295.388	1265.27	1033.93	2441.59	1081.78
7.33333	223.335	970.424	454.283	296.141	1075.43	1707.61	1597.18	1881.27	1184.24	463.256	817.085	842.598	1422.61	955.262	217.36	1346.09	1647.64	2748.26	1960.82	1453.96	1278.73	2239.65	427.212	1500.61	890.556	1032.07	1661.07	1819.26	1796.22	2540.72	1441.19	2617.91	1574.64	2113.11	456.903	1651.95	1334.11	2138.78	1515.84	1477.96	1738.68	1437.1	2156.41	1623.48	292.917	1398.7	1076.87	2595.09	1135.21
7.41667	223.522	1027.29	491.663	295.493	1122.02	1819.58	1668.73	1998.55	1289.32	456.617	827.188	877.648	1526.81	988.777	217.348	1382.41	1810.44	2959.84	2083.59	1529.83	1412.58	2391.8	450.873	1555.75	962.017	1071.27	1714.2	1930.73	1826.39	2660.34	1568.09	2726.36	1696.44	2257.47	486.653	1793.18	1459.37	2231.26	1608.55	1559.75	1899.71	1493.72	2249.16	1720.18	291.059	1541.96	1108.24	2726.68	1251.12
7.5	223.005	1087.95	533.156	296.354	1214.11	1936.63	1743.72	2139.21	1379.65	456.089	861.339	919.733	1602.31	1052.8	217.477	1407.83	1973.5	3140.39	2243.98	1632.76	1561.79	2569.16	473.254	1657.55	1044.08	1123.21	1820.06	2085.08	1867.14	2783.21	1737.66	2841.98	1814.46	2375.19	504.381	1972.03	1612.18	2379.18	1690.69	1667.45	1951.59	1571.77	2379.87	1850.57	289.553	1719.53	1140.15	2834.22	1307.81
7.58333	222.878	1134.7	569.047	297.016	1247.89	2028.53	1783.57	2343.11	1501.32	458.643	910.621	965.364	1759.05	1112.77	217.372	1466.09	2084.65	3371.42	2363.76	1736.54	1713.65	2711.47	501.067	1772.8	1112.78	1196.36	1909.48	2214.02	1837.73	2894.14	1893.73	2972.24	1920.15	2486.14	510.356	2189.64	1788.64	2471.06	1806.83	1761.35	2072.86	1624.72	2491.58	1969.3	283.643	1880.86	1178.16	2927.61	1417.49
7.66667	222.916	1197.2	609.637	294.902	1299.57	2152.92	1818.9	2524.97	1582.13	458.785	963.896	1003.89	1900.24	1182.03	205.8	1501.37	2250.4	3541.96	2461.42	1821.02	1827.1	2848.11	528.392	1852.54	1186.31	1238.58	1975.52	2358.25	1910.18	2985.13	2028.71	3112.75	1966.27	2537.75	544.369	2342.17	1948.85	2553.52	1954.52	1872.22	2215.71	1678.53	2602.26	2037.43	276.092	2039.16	1209.06	3128.63	1539.71
7.75	222.351	1294.43	653.593	294.705	1379.8	2261.18	1858.63	2509.35	1661.04	454.039	1008.55	1044.62	2013.49	1247.22	206.299	1557.06	2439.22	3752	2573.18	1933.31	1985.3	3072.05	523.188	1969.99	1289.68	1293.89	2056.72	2523.98	1958.83	3133.91	2203.68	3254.75	2092.65	2647.37	573.944	2574.58	2103.55	2690.66	2043.69	2006.49	2321.37	1744.89	2791.76	2153.53	273.221	2174.21	1254.17	3224.28	1649.33
7.83333	222.327	1375.01	715.77	294.122	1344.79	2379.57	1917.37	2677.66	1744.05	455.302	1087.26	1060.85	2060.97	1293.86	206.37	1622.8	2599.53	3915.35	2656.97	1996.58	2046.62	3304.91	541.996	2067.07	1367.01	1348.26	2112.81	2681.84	2039.62	3218.47	2282.82	3422.58	2178.48	2755.65	580.986	2791.42	2314.67	2801.71	2153.25	2151.76	2449.25	1808.02	2932.08	2293.8	269.475	2331.53	1289.09	3446.59	1763.17
7.91667	222.313	1433.73	783.81	295.019	1341.51	2462.92	1947.67	2717.43	1806.07	451.681	1147.18	1076.89	2125.33	1365.36	208.295	1654.68	2731.52	4012.5	2756.64	2133.16	2217.66	3515.53	572.913	2192.65	1477.2	1406.29	NaN	2867.75	2173.3	3217.46	2406.76	3576.95	2211.04	2879.66	579.716	2982.88	2447.55	2855.71	2226.81	2296.41	2601.7	1855.13	3033.49	2404.54	261.913	2505.98	1334.25	3645.03	1862.14
8	222.096	1518.25	853.542	294.268	1392.36	2532.51	2041.95	2840.49	1900.69	458.278	1255.07	1102.54	2224.97	1447.33	210.615	1690.56	2818.3	4050	2816.95	2211.71	2453.77	3710.8	590.953	2318.69	1601.84	1439.9	NaN	3014.49	2281.12	3246.06	2510.66	3740.3	2363.26	2974.82	618.409	3154.56	2678.7	3027.38	2356.78	2431.64	2738.09	1911.31	3224.45	2537.89	260.074	2699.97	1359.38	3895.7	2062.76
8.08333	222.106	1587.37	929.982	292.808	1456.42	2562.22	2146.67	2852.02	1947.35	455.938	1316.65	1093.72	2232.21	1484.73	209.497	1776.68	3000.8	4104.22	2942.75	2394.04	2690.72	3789.81	651.111	2421.76	1727.33	1498.76	NaN	3259.47	2330.05	3356.85	2593.6	3811.2	2466.16	3120.08	643.71	3313.7	2844.07	3216.53	2439.26	2565.57	2781.7	2001.52	3359.49	2612.46	257.06	2862.82	1404.24	3983.08	2169.95
8.16667	221.963	1687.02	998.887	292.981	1546.28	2531.59	2250.4	2831.74	1949.19	453.655	1405.7	1151.03	2274.24	1540.08	212.384	1841.12	3098.55	4336.7	2983.78	2626.6	2793.62	3939.2	671.379	2517.35	1844.73	1528.56	NaN	3365.86	2395.93	3422.44	2653.74	4012.41	2579.77	3264.82	657.732	3514.23	3009.56	3352.93	2503.93	2693.57	2892.75	2036.89	3388.63	2703.41	253.017	3029.57	1434.61	4151.14	2333.45
8.25	222.025	1831.73	1107.04	292.661	1639.67	2515.92	2238.07	2841.83	1943.49	452.321	1469.51	1171.09	2246.79	1571.23	212.39	1897.57	3211.8	4497.78	3104.2	2813.2	2824.65	4022.08	719.951	2575.84	1976.09	1591.49	NaN	3489.35	2483.89	3539.61	2768.04	4150.33	2632.83	3474.13	681.464	3637	3169.03	3557.22	2540.38	2835.26	2936.56	2099.22	3497.86	2771.91	249.903	3207.92	1505.97	4297.39	2445.15
8.33333	221.931	1943.82	1185.42	293.202	1798.46	2493.73	2345.22	2850.84	1943.41	452.257	1496.25	1270.78	2297.85	1554.05	212.294	1909.57	3285.55	4654.94	3263.84	2915.06	2910.61	4123.85	748.929	2652.72	2073.63	1633.22	NaN	3605.26	2498.9	3610.7	2806.97	4283.93	2720.51	3613.4	739.867	3711.91	3306.52	3676.61	2594.97	2943.32	3040.27	2139.14	3569.16	2805.41	247.552	3279.93	1535.97	4535.45	2595.84
8.41667	221.999	2041.18	1278.45	292.528	1844.29	2498.93	2448.26	2860.89	2003.84	453.502	1547.95	1352.17	2319.08	1577.62	212.289	1987.16	3372.01	4907.47	3408.87	3010.81	2961.59	4282.36	802.544	2717.72	2161.84	1701.69	NaN	3615.61	2529.22	3726.73	2832.89	4422.47	2740.68	3711.48	885.693	4006.95	3371.78	3854.14	2717.34	2962.34	3137.35	2230.08	3635.02	2877.98	246.53	3291.95	1579.16	4657.1	2720.68
8.5	222.097	2129.07	1367.48	293.192	1955.17	2444.45	2563.36	2868.71	2129.23	454.569	1611.62	1414.73	2325.6	1612.88	212.556	2080	3511.13	5118.6	3581.48	3138.8	3135.46	4392.35	836.863	2863	2267.1	1724.96	NaN	3597.94	2599.87	3795.04	3028.83	4731.03	2798.42	3937.28	1031.53	4181.59	3568.07	4010.52	2884.2	3110.22	3326.68	2278.61	3576.96	2955.66	245.808	3401.71	1608.63	4871.74	2860.09
8.58333	221.652	2239.8	1433.68	292.635	1998.4	2479.33	2665.08	2866.49	2232.92	451.312	1682.66	1487.77	2438.53	1639.46	212.392	2086.9	3574.74	5314	3702.4	3206.31	3099.8	4268.87	877.761	2911.91	2336.96	1792.35	NaN	3634.9	2712.56	3870.77	3188.17	4906.02	2925.2	4084.03	941.042	4292.64	3751.12	3971.06	3011.86	3198.38	3425.42	2287.3	3623.66	3026.31	245.026	3578.4	1640.02	5016.7	3056.66
8.66667	221.57	2313.97	1538.35	293.082	2030.73	2487.4	2755.64	2891.79	2340.37	450.58	1679.32	1519.45	2575.52	1642.94	212.564	2196.5	3736.74	5506.28	3863.76	3317.85	3154.69	4367.23	874.465	2881.32	2419.01	1882.53	NaN	3658.73	2764.8	4030.61	3376.06	4938.67	3061.63	4259.01	1103.07	4346.1	3804.33	4103.71	3230.43	3280.36	3507.57	2359.48	3801.68	3045.2	244.66	3561.38	1648.12	5178.23	3221.78
8.75	221.467	2381.01	1629.36	291.874	2063.31	2606.87	2866.81	3014.78	2465.65	452.181	1754.49	1537.79	2634.07	1709.52	212.711	2236.87	3883.75	5608.49	3950.39	3287.2	3320.61	4314.99	874.142	2884.38	2632.53	1912.68	NaN	3761.82	2943.38	4076.49	3516.31	4958.63	3110.03	4386.39	1037.99	4452.59	3836.68	4121.83	3389.55	3311.22	3465.05	2389.29	3974.22	3040.06	244.435	3771.75	1708.06	5384.8	3478.8
8.83333	221.338	2427.68	1707.44	294.798	2166.62	2591.75	2924.49	3071.48	2554.25	453.423	1737.38	1596.5	2804.14	1781.3	212.869	2355.11	3936.57	5691.12	3943.26	3370.01	3486.35	4249.52	905.871	2944.15	2700.99	1947.45	NaN	3730.92	3009.73	4140.56	3624.68	5020.72	3186.39	4637.31	958.603	4544.06	4018.39	4091.7	3528.4	3340.92	3600.11	2487.58	4215.75	3113.87	242.949	3983.31	1773.01	5535.2	3609.18
8.91667	221.197	2442.88	1794.85	292.394	2239.94	2630.68	3016.7	3138.94	2632.41	452.465	1709.91	1560.2	2930.44	1925.63	213.371	2350.02	4145.48	5684.47	3940.43	3391.91	3615.89	4311.05	897.359	2966.07	2836.61	1996.21	NaN	3703.22	3098.83	4094.97	3822.64	5029.59	3215.41	4824.43	1029.61	4683.75	4188.53	4209.04	3694.08	3387.09	3704.92	2566.27	4363.24	3192.03	240.833	4106.11	1823.99	5691.74	3849.62
9	221.071	2464.88	1863.29	293.618	2324.93	2754.71	3076.24	3268.11	2750.38	453.086	1748.2	1575.25	3074.31	1997.9	212.862	2471.11	4318.77	5620.2	3783.5	3383.21	3738.37	4195.51	918.438	2983.22	2959.18	2033.08	NaN	3678.95	3077.18	4064	3914.44	4962.65	3175.84	4849.18	1046.56	4726.05	4297.11	4210.86	3698.51	3377.18	3871.27	2602.2	4526.24	3320.75	239.044	4169.47	1855.05	5678	4009.29
9.08333	220.909	2443.36	1963.63	294.994	2275.71	2833.31	3111.53	3360.08	2849.26	452.425	1741.77	1589.5	3142.15	2053.75	212.998	2557.13	4401.83	5813.93	3697.05	3413.71	3957.72	4200.78	954.417	3003.21	3103.5	2084.85	NaN	3838.45	3064.58	4009.96	4037.23	4906.95	3337.6	4881.7	1109.35	4766.74	4400.97	4090.23	3720.66	3382.14	4063.01	2674.23	4542.56	3440.69	236.652	4211.11	1910.26	5814.04	4073.37
9.16667	220.826	2420.45	2024.64	293.677	2343.12	2911.78	3109.75	3462.53	2957.26	452.401	1789.1	1627.2	3231.86	2161.97	213.664	2655.25	4493.61	5616.05	3626.98	3309.52	4149.81	4264.82	1005.85	3065.84	NaN	2138.5	NaN	3933.54	3176.22	NaN	4061.7	5012.68	3308.09	5066.54	1141.84	4801.59	4646.53	4088.33	3775.03	3479.36	4221.63	2824.67	4629.82	3587.19	234.77	4246.37	1927.14	5799.21	4277.48
9.25	220.799	2454.87	2062.49	295.001	2373.52	2977.32	3180.35	3516.33	3071.22	458.582	1829.06	1654.56	3220.78	2249.77	213.696	2706.32	4513.06	5476.34	3627.26	3142.82	4302.9	4375.79	1052.31	3093.04	NaN	2157.9	NaN	4078.97	3402.14	NaN	3899.24	5105.33	3261.11	5175.76	1237.82	4889.56	4846	4018.88	3766.02	3553.59	4374.79	2930.8	4691.96	3637.7	234.036	4289.39	1909.84	5763.36	4546.6
9.33333	220.946	2445.68	2109.39	295.099	2366.82	3050.12	3177.07	3525.81	3251.7	455.703	1910.18	1668.77	3223.2	2349.94	213.59	2807.18	4599	5471.85	3578.02	3170.28	4286.29	4660.21	1057.61	3195.15	NaN	2220.09	NaN	4288.78	3507.32	NaN	3977.57	4980.29	3278.39	5344.14	1261.59	5028.76	4927.2	4072.51	3716.09	3425.02	4530.44	3017.43	4584.38	3698.15	233.707	4334.17	1954.74	5841.56	4685.47
9.41667	221.061	2466.24	2173.01	296.41	2233.84	3059.26	3052.24	3552.15	3433.86	453.494	1984.14	1677.78	3292.03	2466.67	213.657	2901.25	4547.01	5292.1	3510.66	3212.28	4327.39	4869.33	1169.76	3226.72	NaN	2273.4	NaN	4389	3510.36	NaN	4104.57	5143.21	3293.12	5458.87	1238.11	5061.11	4955.56	4140.5	3731.47	3499.68	4680.33	3105.56	4586.55	3742.77	233.383	4477.24	2055.28	5960.43	4858.94
9.5	220.862	2497.47	2210.73	296.593	2196.92	3133.56	3056.77	3627.77	3520.2	454.135	2070.96	1722.55	3270.09	2510.25	214.226	3060.14	4594.57	5364.43	3516.05	3396.2	4390.44	4971.74	1232.13	3354.05	NaN	2338.32	NaN	4480.25	3747.59	NaN	4128.43	5329.75	3426.72	5696.87	1251.61	5175.12	5043.59	4207.39	3782.68	3596.24	4806.99	3210.65	4559.26	3778.94	233.317	4496.5	2108.4	6048.12	5089.9
9.58333	221.283	2514.24	2229.9	297.098	2175.14	3152.95	3227.75	3691.44	3602.37	453.712	2110	1776.34	3347.7	2482.35	214.024	3110.71	4539.06	5368.39	3537.28	3423.83	4392.12	4997.94	1228.95	3423.5	NaN	2402.51	NaN	4506.03	3739.34	NaN	4075.79	5286.99	3576.05	5770.53	1248.89	4959.36	5076.79	4221.8	3852.52	3700.7	4822.15	3293.32	4520.52	3787.33	233.004	4546.73	2136.93	6226.12	5132.14
[truncated: 65 more rows]
[truncated: 46 more columns]

## Sheet: 3h total
	Run 1							Run 2					Run 3
		Budding events (hr)
		1	2	3	4	5	6		7	8	9	10		11	12	13	14	15	16	17	18	19	20	21	22	23	24	25	26	27	28	29	30	31	32	33	34	35	36	37	38	39	40	41	42	43	44
[truncated: 194 more rows]

## Sheet: 4h total
	Run 1									Run 2					Run 3
		Budding events (hr)
[truncated: 196 more rows]

## Sheet: 6h total
	Run 1				Run 2														Run 3
		Budding events (hr)
[truncated: 196 more rows]

[truncated: 4 more sheets: 8h total , 0h_6hDelay, 3h_6hDelay, Galactose only run]
